# Supplementary material for: INTERMEDIUM-C mediates the shade-induced bud growth arrest in barley
Source: J Exp Bot. 2021 Dec 11;73(7):1963–77. doi: 10.1093/jxb/erab542 (PMC8982414; doi:10.1093/jxb/erab542)
Supplement: erab542_suppl_supplementary_tables_S1-S4 [file erab542_suppl_supplementary_tables_s1-s4.xlsx]

## Sheet: S_Tab_1 Primers
Supplementary Table S1. Primers used in this study
HvABI3 F	CGCTCGAATGAGCTGCAGGA
HvABI3 R	GCCGTCTTCGGCCTTCACTT
HvABI4 F	TACCGAGGCAACAAGCAGCA
HvABI4 R	GGATCTCGGCCACCCACTTG
HVA22 F	TGGCGCTCCCGCAGTTCAAG
HVA22 R	CCTTGAGTATGTGCACCTTGTG
HvHOX1 F	GAAGCTCCGGCTGTCCAAGG
HvHOX1 R	CTTGAGCGACTCGCAGTCCA
HvCKX4 F	GCGGGATCGTCGTCAGGATG
HvCKX4 R	GCGTCTCATGCAGCACGTTG
HvPIN1AT F	AGCTCCGCTCCCAGATCCTC
HvPIN1AT R	TGGCGTCCTCAAAGGGCTTC
HvCYCP2;1-1 F	CGTAGCCAGAGGGCTGCATA
HvCYCP2;1-1 R	CCTTGGGCCCATCACCCTTT
Histone H4 F	GCAAGGGAGGCAAGGGTCTC
Histone H4 R	CCGCGGGTCTCCTCGTAGAT
EIF5A F	TGTCGGACAGCGAAGAGCAC
EIF5A R	GCCTGCTGCGGATAGGTCTT
PGK2 F	AGCCGTTGCCAACCCAAAGA
PGK2 R	CCTTGGCCAGCAGAGACTCG
HvACO2a F	CCTTCTTCGTCCGCCACCTC
HvACO2a R	CCTTCTCCGCCAGCTTCTCG
CYCLIN P4;3 F	CGGAGACGTTCGGCCACTAC
CYCLIN P4;3 R	CGGATTCGGAGAGGCAGCAG
CYP40 F	AGCTCAGCACTGCGGAAGAC
CYP40 R	GAAGCTCTCCACCGCTGCAT
KIN5A F	CTGCTGTCAGCGCTGCTCTT
KIN5A R	TCCCGCGGTCCAGTCTTAGT
Histone H2B.3 F	CGGCCGGGAAGAAGACCAAG
Histone H2B.3 R	TGCACCTGCTTCAGCACCTT
H2AX F	CTGGCTCCGATTCGCCTCTG
H2AX R	TTGGGCAGGACACCTCCGTA
HvNCED1 F	CCA GCA CTA ATC GAT TCC
HvNCED1 R	GAG AGT GGT GAT GAG TAA
HvMAX2 F	CACCGGAGAACGACATGATGA
HvMAX2 R	TGCTCGAACCGGAGACAAGA
HvINT-C F	AAGCCGCAAAGGAAATTG G
HvINT-C R	CCGGCTCGATGTTGATTGT
Reference-F	GATGACTGCAACGCTCAC AC
Reference-R	CTCAAAGGAAATAATCAGGCGTC

## Sheet: S_Tab_2_TCP
Supplemental Table S1.TCP genes used in this study
TCP gene family in Arabidopsis thaliana
Name	AGI number
AtTCP1	At1G67260
AtTCP2	At4G18390
AtTCP3	At1G53230
AtTCP4	At3G15030
AtTCP5	At5G60970
AtTCP6	At5G41030
AtTCP7	At5G23280
AtTCP8	At1G58100
AtTCP9	At2G45680
AtTCP10	At2G31070
AtTCP11	At2G37000
AtTCP12/BRANCHED2	At1G68800
AtTCP13	At3G02150
AtTCP14	At3G47620
AtTCP15	At1G69690
AtTCP16	At3G45150
AtTCP17	At5G08070
AtTCP18/BRANCHED1	At3G18550
AtTCP19	At5G51910
AtTCP20	At3G27010
AtTCP21	At5G08330
AtTCP22	At1G72010
AtTCP23	At1G35560
AtTCP24	At1G30210
TCP gene family in Hordeum vulgare																	From PlantTFDB	http://planttfdb.cbi.pku.edu.cn/family.php?sp=Hvu&fam=TCP						plaza	https://bioinformatics.psb.ugent.be/plaza/versions/plaza_v3_monocots/
Name	Accession number/Locus						micro-array ID		micro-array ID		micro-array ID		micro-array ID				Species	TF ID	Description					gene id	description	gene family
HvTCP1	AK249715	MLOC_14785	HORVU3Hr1G073830	chr3H:555807776-555809061		HvTCP1	CUST_14267_PI399408534	35_20575	CUST_166546_PI403524517	35_46396	CUST_21544_PI403524517	35_6252					Hordeum vulgare	MLOC_10214.1	TCP family protein					HV135325G00010	Transcription factor TCP18	HOM03M000311
HvTCP2	AK355813		HORVU5Hr1G035980	chr5H:253350544-253352148		HvTCP2	CUST_173334_PI403524517	35_48263								2		MLOC_12004.1	TCP family protein							ORTHO03M099805
HvTCP3	AK358289	MLOC_63989	HORVU5Hr1G103400	chr5H:615593610-615594838		HvTCP3	CUST_113152_PI403524517	35_32117								3		MLOC_14785.1	TCP family protein						TCP	HOM03M000311
HvTCP4	AK359359	MLOC_70266	HORVU1Hr1G077080	chr1H:516268353-516269561		HvTCP4	CUST_112731_PI403524517	35_31998	CUST_1757_PI399408534	35_47620	CUST_6946_PI404877155	Contig20425_at	CUST_76504_PI403524517	35_21933				MLOC_14785.2	TCP family protein							ORTHO03M099805
HvTCP5	AK359408	MLOC_72393	HORVU2Hr1G090640	chr2H:645146410-645147417		HvTCP5	CUST_90392_PI403524517	35_25852								4		MLOC_23537.1	TCP family protein					HV1558634G00010	TCP	HOM03M000311
HvTCP6 (PCF7)	AK359435	MLOC_12004	HORVU3Hr1G072670	chr3H:547159767-547160719		HvTCP6 (PCF7)	CUST_46806_PI403524517	35_13403								5		MLOC_24269.1	TCP family protein							ORTHO03M195852
HvTCP7	AK360285	MLOC_23537	HORVU3Hr1G095400	chr3H:649838972-649840200		HvTCP7										6		MLOC_35578.1	TCP family protein					HV1569020G00010	Transcription factor TCP13	HOM03M000311
HvTCP8	AK361002	MLOC_35578	HORVU4Hr1G019380	chr4H:92763323-92765005		HvTCP8										7		MLOC_4614.1	TCP family protein							ORTHO03M077221
HvTCP9	AK361748		HORVU3Hr1G072670	chr3H:547159926-547161520		HvTCP9										8		MLOC_49381.1	TCP family protein					HV162492G00010	TCP transcription factor 14	HOM03M000325
HvTCP10	AK364135		HORVU6Hr1G075650	chr6H:521126635-521128520		HvTCP10										9		MLOC_58142.1	TCP family protein							ORTHO03M376240
HvTCP11 (TCP17)	AK369615	MLOC_60577	HORVU7Hr1G038130	chr7H:94004086-94005730		HvTCP11 (TCP17)	CUST_34949_PI403524517	35_10073										MLOC_58142.2	TCP family protein					HV1641214G00010	Transcription factor TCP7	HOM03M000325
HvTCP12	AK370348	MLOC_10214	HORVU2Hr1G060120	chr2H:399940776-399942263		HvTCP12	CUST_112726_PI403524517	35_31997	CUST_8858_PI399408534	35_20782						10		MLOC_60577.1	TCP family protein							ORTHO03M277787
HvTCP13	AK372737	MLOC_61513	HORVU2Hr1G007800	chr2H:16415104-16415524		HvTCP13												MLOC_60577.2	TCP family protein					HV34066G00010	TCP family transcription factor	HOM03M000325
HvTCP14	AK374835	MLOC_24269	HORVU6Hr1G093960	chr6H:580335785-580336875		HvTCP14												MLOC_60577.3	TCP family protein							ORTHO03M009084
HvTCP15	AK376641	MLOC_68285	HORVU3Hr1G028240	chr3H:124687941-124689624		HvTCP15										11		MLOC_61513.1	TCP family protein						TCP	HOM03M000325
HvTCP16/INT-C	JF904738	MLOC_70116	HORVU4Hr1G007040	chr4H:17599110-17600183		HvTCP16/INT-C	CUST_13189_PI399408534	35_11283	CUST_166552_PI403524517	35_46397						12		MLOC_63989.1	TCP family protein							ORTHO03M009084
HvTCP17	MLOC_4614	MLOC_4614	HORVU5Hr1G061270	chr5H:479581422-479582243		HvTCP17	CUST_34220_PI399408534	35_23788	CUST_6353_PI404877155	Contig19023_at								MLOC_63989.2	TCP family protein					HV39731G00020	p8MTCP1	HOM03M002340
HvTCP18	MLOC_49381	MLOC_49381	HORVU5Hr1G117990	chr5H:651619616-651619942		HvTCP18										13		MLOC_68285.1	TCP family protein							ORTHO03M372795
HvTCP19	MLOC_58142	MLOC_58142	HORVU2Hr1G003020	chr2H:6553452-6553752		HvTCP19												MLOC_68285.2	TCP family protein					HV42387G00010	Transcription factor TCP18	HOM03M000311
HvTCP?	MLOC_72581	MLOC_72581	HORVU5Hr1G008340	chr5H:19395420-19396307		HvTCP?	CUST_12083_PI399408534	35_9279	CUST_179243_PI403524517	35_49852						14		MLOC_70116.1	TCP family protein							ORTHO03M008458
																15		MLOC_70266.1	TCP family protein					HV44546G00010	TCP transcription factor 17	HOM03M000325
Other TCP genes in phylogenetic analysis																15		MLOC_72393.1	TCP family protein							ORTHO03M011453
Name	Accession number															17		MLOC_72581.1	TCP family protein	HORVU5Hr1G008340		chr5H:19395420-19396307		HV48246G00010	TCP family transcription factor containing protein	HOM03M000311
PCF1	D87260																	MLOC_72581.2	TCP family protein							ORTHO03M063862
PCF2	D87261.1																	MLOC_72581.3	TCP family protein						TCP	HOM03M000311
CYC	Y16313																									ORTHO03M063862
CIN	AY205603																							HV499326G00010	Transcription factor TCP14	HOM03M000325
OsTB1	AB088343																									ORTHO03M206807
																								HV57702G00010	TCP family transcription factor containing protein	HOM03M000311
																										ORTHO03M304776
																									Transcription factor TCP17	HOM03M000311
																										ORTHO03M304776
																								HV61567G00010	TCP family transcription factor	HOM03M000325
																										ORTHO03M012731
																									Transcription factor TCP14	HOM03M000325
																										ORTHO03M012731

## Sheet: S_Tab2_seq
TCP1										TCP2										TCP3										TCP4										TCP5
>AK355813.1 Hordeum vulgare subsp. vulgare mRNA for predicted protein, complete cds, clone: NIASHv1026F19										>AK355813.1 Hordeum vulgare subsp. vulgare mRNA for predicted protein, complete cds, clone: NIASHv1026F19										>AK358289.1 Hordeum vulgare subsp. vulgare mRNA for predicted protein, complete cds, clone: NIASHv1072N07										>AK359359.1 Hordeum vulgare subsp. vulgare mRNA for predicted protein, complete cds, clone: NIASHv1095A23										>AK359408.1 Hordeum vulgare subsp. vulgare mRNA for predicted protein, complete cds, clone: NIASHv1096D21
GAGGGCCCTAAACAATACCCAAGGGGAAACCCCACCCCACCCCTCTCCCCCCACCCCCACCCCTTCCCTG										GAGGGCCCTAAACAATACCCAAGGGGAAACCCCACCCCACCCCTCTCCCCCCACCCCCACCCCTTCCCTG										GGCGGGATGGAGTCGGCCGACGCAGCGGGAGGGGCGGCTGGGCCGGGCCGCGGCCCCTCGGCCAAGCGCA										GGAGCGACCTCCCACTCCCAGGGTTACTAGTCAGCTGAGCTATCATCACCAGGAGCACCGTGCTCTCTCC										GACGGACAAGGCCCTATCCATCCATCCATCCCCATCACCTCCCCACACACCTGTGCGCCACCCGAACGAA
TCTGTCTGTCTGTCTCCATCCTTCTCTCCCCTCCTCCGCCCCCGCTCCCCTGTGCCTCCTCCCAACCCCA										TCTGTCTGTCTGTCTCCATCCTTCTCTCCCCTCCTCCGCCCCCGCTCCCCTGTGCCTCCTCCCAACCCCA										TGCGCGGCTTGATGGGGAGCGGCGGCGATGGCGGCGGCGACGGCATGGAGTTGGTGCCGTGGGGGTCGCC										CTTTCCCATCCAGCTAGGGTTTACACGCCGATTATCCATCTCACCCCGTTCGCCAGCTCCCTCTCTCACC										AGCTAAGCCACCAGCAATCAGCCATGGCATCCCGCGACGCCGCCACCTTCCAGCTCTACCGGCCCATGGC
CCCGGCCACCACCCCGCCCCACCGTGCGTGCCCGGCACGTGCTCCTCTCCCTCTTCAACCCTAACTCCGG										CCCGGCCACCACCCCGCCCCACCGTGCGTGCCCGGCACGTGCTCCTCTCCCTCTTCAACCCTAACTCCGG										GCCGCCGGCTGGACAGCAGCAGCAGCAGCCGCACCTGCTCCATGGGTCGGCGTCGCGGATCTGCCGCGTG										GCGCGCCGCCGAGCTCCGGCCTGCGTGCGCCCCAGCAATCGGCCGGCTCGCGCGCGTTCTTCCTCAGAAG										AATGCCGACGGCGACGCCCATGTCCCAGACGATGGCAATGCCCGTCTTCTCGTCGGCCGAGGCCGCGGAC
TGACTACCCGAGCGCGTGCGCGCGGACCACCGGGCAGGCCAAAGGAGCCGCCTTCCTTTTTCATTTCTTC										TGACTACCCGAGCGCGTGCGCGCGGACCACCGGGCAGGCCAAAGGAGCCGCCTTCCTTTTTCATTTCTTC										AAGGCGTCGGGGGGCAAGGACCGGCACAGCAAGGTGTACACGTCCAAGGGCATCCGCGACCGCCGGGTGC										AGCAGCCGGCCGGGGTCACTTCAGCTCAGCTTGCCCTGCTGATTCGAGGCGACCTGCGCGCGGGGAAGGA										GACGCCGTGGTGGCGGTGCCGCCGCCGAGAAAGGCCGGCGCGGCCAAGGGCGCCAAGGACCGGCACAGCA
CTTCCCGGGAGGAAGGGAGGGAGGGTTCTTGGGGAAGCGCATGGACCATGGCGGCGGCAGCGGCGGGGGT										CTTCCCGGGAGGAAGGGAGGGAGGGTTCTTGGGGAAGCGCATGGACCATGGCGGCGGCAGCGGCGGGGGT										GGCTCTCGGTGCCCACGGCCATCCAGTTCTACGATCTGCAGGACCGCCTCGGCTTCGACCAGCCCAGCAA										GCTGGCTCCCCGGTTGGCCGACGAATTCTCATGCTTGTGCATGCGACGATGAGCGCCTTGAGATGATAAG										AGGTGAACGGGCGCGGGCGGCGCGTGCGCATGCCGATCGTGTGCGCGGCGCGCGTGTTCCAGCTCACCCG
GGAAGCGGGGGCGGGGGCGGAGCGCCGTCGAGCAGCAACAGCGGCGGGGGAAGCGCCGGCGGCACGAGCG										GGAAGCGGGGGCGGGGGCGGAGCGCCGTCGAGCAGCAACAGCGGCGGGGGAAGCGCCGGCGGCACGAGCG										GGCCATCGAGTGGCTCATCAACGCCGCCTCCCCCGCCATCGACGAGCTCCCCTCCCTCGACCCGGCCGCC										CGCCGGCGACCATGGGAACGACCGCCGGAAGTTCGAGCCGGCGGCGGCGGGGAACAAGGCCCTGCAGGCG										CGAGCTGGGGCTCAAGTCGGACGGGCAGACCGTGGAGTGGCTGCTCCGGCAGGCCGAGCCGTCCATCATG
GAAGCCGTGGCGGCGGGGGTGACCACCATCCGCACCACCCATTCTACTACGCTGGCCCAGCGGAGCCCAA										GAAGCCGTGGCGGCGGGGGTGACCACCATCCGCACCACCCATTCTACTACGCTGGCCCAGCGGAGCCCAA										TTCGCCGCCATGCCGGCCGACCACCAGGCCGCGCCCCGCGCCGGCAAGCAGCAGCAGGGCAGCAGGTCGC										GCGGCGGCGGCCTCGCGGCACTGGTCCGCGTCCACCGAGTCGCGGATCGTGCGCGTGTCGCGCGTGTTCG										GCCGCCACCGGCTCCGGCACCACCCCCGCCGTCTTCTCCTGCTCCTCCGCGCCGTCCACCGCCGGCGTAT
CAACGTGCAACAGCAGCCCCAGCCACAGCAGTTCATTGGGTCGCTCGCCATAACCCCCGTCGTCACCGAC										CAACGTGCAACAGCAGCCCCAGCCACAGCAGTTCATTGGGTCGCTCGCCATAACCCCCGTCGTCACCGAC										TGTGCAGCAGCACGTCGGAGACCAGCAAGGGGTCCGAGCTCTCGCTCTCGCGCTCCGACTGCCGCGTCGG										GCGGCAAGGACCGGCACAGCAAGGTGAGGACCGTCAAGGGGCTGCGGGACCGCCGGGTGCGCCTCTCCGT										CCCTCCTGGGGAAGCGCCCGCGGGAGGACCACGAGGCGGCGCCGTCCTTCTGGGAGGCGCTGCAGGCCCG
CAGGCCCCGGCGTCCTCGGCTGAGAAGAAGGCGGTCGCGCCAGTGACTCCGTCGGCCGGCACGCTGGCCA										CAGGCCCCGGCGTCCTCGGCTGAGAAGAAGGCGGTCGCGCCAGTGACTCCGTCGGCCGGCACGCTGGCCA										CGGCGGCTCCTCCCGGGACAAGGAGGTCACCGTCGCCAGCAACCCCTCCACGCAGGCCGGGTCCTTCACC										GCCCACGGCCATCCAGCTCTACGACCTCCAGGACCGCCTCGGCCTCAGCCAGCCCAGCAAGGTGGTGGAC										GCCCGTGCCCTGGGGCCTCTCCCCGTCGCTGGAGGCGCAGGCGTACGCGTCGTCGGTGGCGCAGGGGCAC
AGCGGCCATCCAAGGACCGGCACACCAAGGTGGATGGCCGCGGAAGGAGGATACGGATGCCGGCTCTGTG										AGCGGCCATCCAAGGACCGGCACACCAAGGTGGATGGCCGCGGAAGGAGGATACGGATGCCGGCTCTGTG										GAGCTGCTCACCGGGGCGGGGTCAGCCGGCGCGGCTCAGCACAGGCAGTCCTGGCAGCAACAGCGGCAGC										TGGCTCCTCAACGCCGCCCAGCACGAGATCGACAAGCTGCCGCCGCTCCACTTCCCGCCGCACGACGACG										CACCACCACCTGAACCTGCTCTCCGCGCTCTCCGGCGCCTCCAGGCGACCAGCGGAGGAGGAGTCCCGGT
CGCGGCTAGGGTGTTCCAGCTCACGCGGGAGCTCGGCCACAAGTCCGACGGCGAGACCATCGAGTGGCTG										CGCGGCTAGGGTGTTCCAGCTCACGCGGGAGCTCGGCCACAAGTCCGACGGCGAGACCATCGAGTGGCTG										TGGCCGTTTCCGCGGTCGCGGTCACCGCGGACTGCATCGGCATCGCACACCCCGGCAAAGGCGGCGGCGC										ACCTCCTCCTCTCCGCCCACCACCACCACCACCTGCAGTCGCCCGCCTCCATGGCCATGGTGCCTCCGTT										GACCGCCGCTGCCGACTCCCTACGTGATCGCATGCGCTGACTTGCCCGTGCCCTGCTGCCTAATTCTTGG
CTGCAGCAGGCGGAGCCAGCCATCCTCGCCGCCACCGGCACCGGCACCATCCCGGCCAACTTCTCCTCCC										CTGCAGCAGGCGGAGCCAGCCATCCTCGCCGCCACCGGCACCGGCACCATCCCGGCCAACTTCTCCTCCC										GCAGGTGGTGCCGACGTACCCCGGTTTCAGATTCGGTAATGCGCCCCCGCTCGGCATGGTGCCAGCGCAG										CTCGCACGCGACGGCAGCCACGGCGTCAATGATGGTCGCCGACGGCGGCAACGCGACGCAGTCGGCCCAC										AACCAAGCCAAGCCAGGCGTTCCTGCTTGCTTGCTGCTGTGTGGTGTGGCTTGCCCTACGTACTTTCGCA
TCAACATCAGTCGCGCGGCATCCGGCACCAGCCGCCCCGCGCCATTCCCCGCCCTCGCGCTCCACCCCCA										TCAACATCAGTCGCGCGGCATCCGGCACCAGCCGCCCCGCGCCATTCCCCGCCCTCGCGCTCCACCCCCA										CCGTTTAACTTCGGCACCTCCGCCCAGATGACGCACTTCTCCTCGCTCGTCCAGGACGGGCTGTCGGCGG										GATGGAGCCGGCGACCTCAAGGGGTTCATGAGCCTGAGCAACTCTCTAGGCCTGGTGAACGGCGCCGGAG										TTTTCCTTTTGCTTCCTTTCTCCTTTGCGTGCACCGTGTGTTTTCTTTTGCGTGGATTTTTGGCCTGGGG
CCCCCACCACCACCCGCAGCACGATATGTCCACCATGCTGGGTTACCACCACCTGCTCCCGCCGCCGCAG										CCCCCACCACCACCCGCAGCACGATATGTCCACCATGCTGGGTTACCACCACCTGCTCCCGCCGCCGCAG										CTCCGGCTCCGGCTCAAGCCGGAGACTACAGCCTCGACTTCTCGATCAACTCCGGTTACATGGGTGCCAA										CCGCCATGCCGTCGCTGGCCGCGGCCCAAGCTGGGTCCTACCACCACCACTACGCCGCTCATGAGGCTTG										AAGAAAAAATTAATCGAGGATCTGAGCAGCATCAGAGATTCCAAGGCAGCAAAGCAACTGTAGACACAGG
GAGCCGCCCCAGGACGCAAATAGTCCCGGCTCATTCATGAGGAAGCGGTACCGAGAGGACCTGTTCAAGG										GAGCCGCCCCAGGACGCAAATAGTCCCGGCTCATTCATGAGGAAGCGGTACCGAGAGGACCTGTTCAAGG										CAGGGGGCCCCTTCAGTCCAATTCGCCGCACTTCTCCAGCCACCACCACCACCAGCAACAGCAGCAGCTC										GAGCAATGGCGGCGGCAATGTCGTCCAAGAGCAGCTGGGCGGCCATCGCTCTTCGCCGTTCCAGTCGCTG										TCTGCTACCAGATCTTACTTCTACTACTCC
AGGACGACGAGCGGCAAGATCCTAACGCGCCCAAGGCGCGCGAGCAGCAGGCGGCCCCGCCCGCCGCAAT										AGGACGACGAGCGGCAAGATCCTAACGCGCCCAAGGCGCGCGAGCAGCAGGCGGCCCCGCCCGCCGCAAT										CAGGACCTGGACGACGGTCCGAGCCCTCCCTTCCTGTACGAGCAGGCCGCCGCCACCGCCCCGCACCTCG										CTGTCCTTGGCCCCGGTGTCTCAGTTCGTCTTCTACACGCCGGAGGACGGCTTCGCCATGAAAGACGTCG
GTGGGCCGTGGCGCCGAATAGCGCGGCGCCTGGAGGCGCGTTTTGGATGCTGCCTGTGTCGGCGAGCCAG										GTGGGCCGTGGCGCCGAATAGCGCGGCGCCTGGAGGCGCGTTTTGGATGCTGCCTGTGTCGGCGAGCCAG										CGTCGGAGAACCATCTCGGGGGGACCGCGGCGATGCAGCTGTGGAACGGGTTCCGGCACGCCACCATGAA										CTTCCGACGATCAGTTCCCCGTAGATAACCTCAACGATTCGCAGGGCCAGCTATCGCTGAGCTCGGAGAG
GCTGCCGCGGCTCGGCCGACCGAGCAGCCTATGTGGTCTTTCGGCGGCGGCGGCGGGGGGAGCAGCACCG										GCTGCCGCGGCTCGGCCGACCGAGCAGCCTATGTGGTCTTTCGGCGGCGGCGGCGGGGGGAGCAGCACCG										GGAGAAGAGCAAGAACTGATCACCCCGATCCACCAGCGGAACCCAAGGTATCAAGATTTTTTTCGGCTTC										AAGCTTTCTTCACTCAGGAGGCCAGGGTTGATCGATAAAACGACGTACCTACGTCGTGGATATGCATGGT
TGCAGGCGCCGCTGCAGTTCATGTCAACAAGGGTGAACTACCCCAGCAGCGTGGGCGCGATGAGCGGCAT										TGCAGGCGCCGCTGCAGTTCATGTCAACAAGGGTGAACTACCCCAGCAGCGTGGGCGCGATGAGCGGCAT										GGCAATAATTCATTTCGTGGAGCTGCTGCCTCAGGAGTGTATGGGCCGGATCATCATCAATCATTCGTCC										CTCAAGCTGGTCAAAGAAGGTGCGTATAAATTAATAGTCCATGATGCTCCGGGAGCAGTATTTTACTGTC
GCCCGACACCAACATCGGCATGCTTGCTGGGCTCAATGCTTACGACCGCAGCGGTGGGGGCGGAGGAGGT										GCCCGACACCAACATCGGCATGCTTGCTGGGCTCAATGCTTACGACCGCAGCGGTGGGGGCGGAGGAGGT										AAGTCTGCTTCGTCCGGCATGAACCCTGCTGCCATTTATTCAGGCAACCATGTGCTGCTTTTTTTTCTTC										TTTATAGGTAAGTTATGCTGTGATTTAAGATTACTTGAGAGGGGGTTATTTGGGAGTATTAATTGGGTAA
ACGGAGCAGCAGCAGGAACACCAGCAACAGGAAATGGAGCAGCAGCGTGACGGCAGCGGCGGTGGCAACG										ACGGAGCAGCAGCAGGAACACCAGCAACAGGAAATGGAGCAGCAGCGTGACGGCAGCGGCGGTGGCAACG										TCCTCTGTGATGAGGCCGGTGTACAAGTTTTGTGGGAGTTTTATTAGACAAAGACTGGCAAGCGCTAGCC										GATGATGATCGAGTTAATGTTTTGCAGCCTCTCTGCAATGCAGTTCGTTGCTTCTTTGTTACCACAAGAA
AAGGCGAAGAAGAGGACGGCGACGACGACGACGACAGCGGCGGAGAAGAGGAAGGGCATGGCAACAACAG										AAGGCGAAGAAGAGGACGGCGACGACGACGACGACAGCGGCGGAGAAGAGGAAGGGCATGGCAACAACAG										CTGCTATGTGGGCTAGAATCTGTTGTTGTTTTAGAAACTGTGCCTTTTTTGTTTTGTTTGAGATCATTTA										GTAATCGTCCATGTATCGATTGGCTTTGTGTAATAACGATCTGGGATTTTGTTTC
CTCACAGTAAGCTCGCATGATAAAAAACTCTGAATCCACCATGATCATATCGCAATCGTGCTAGTGGGTC										CTCACAGTAAGCTCGCATGATAAAAAACTCTGAATCCACCATGATCATATCGCAATCGTGCTAGTGGGTC										GAAACTGTGCCAAGCGCCGCCCGCCTTCTAGGCCAGACTATTCTCAGGTTTGGAGAAACAAGTCCCCCAA
ACTGCTTCCCATAGGGCTAGAATCGAAACCTTGGATTGGCTGGCTGAGGTCATCATTGGACTGCTCACTG										ACTGCTTCCCATAGGGCTAGAATCGAAACCTTGGATTGGCTGGCTGAGGTCATCATTGGACTGCTCACTG										AGACTGGGAAATAGATTGGGGTATAAAAATAGTATTAAAAAAATCTGAAAATTTTAAAAATTCTGAAATT
CTCACTGCTCACGAAAGAAGATTGGAGAGATGGACGATGGGAACTAGGAAAGCAACTGAACTGAAGCAAG										CTCACTGCTCACGAAAGAAGATTGGAGAGATGGACGATGGGAACTAGGAAAGCAACTGAACTGAAGCAAG										TTGGGTTATGAAATCTGGGTGCCCATTGTACACATGTATTCATTTTCATGGGGAATGAGTGCATGTGGTA
CCAATGCAAGAACAACACTTCTTGCTAGTCCTTAGGCCTTGTTATTTTTGGTGGTATTTTTTTGTCTGTT										CCAATGCAAGAACAACACTTCTTGCTAGTCCTTAGGCCTTGTTATTTTTGGTGGTATTTTTTTGTCTGTT										TCCGCAGCGCAAG
TATTTTATTTTCTTTGTTGGATGGATTGATCCGTGATGAATGATTGTCATGTTTAGATGGGTGCGATGAT										TATTTTATTTTCTTTGTTGGATGGATTGATCCGTGATGAATGATTGTCATGTTTAGATGGGTGCGATGAT
TGGTAGTGGGTCCCGATTCCGGAGGGTCCAAGAGGAAGAAACGACTTCTATTTGTACAGTTGATCATCTT										TGGTAGTGGGTCCCGATTCCGGAGGGTCCAAGAGGAAGAAACGACTTCTATTTGTACAGTTGATCATCTT
CATTTGTGCTGCAACTTTAATTCTTGTTTTTTATTTTCACC										CATTTGTGCTGCAACTTTAATTCTTGTTTTTTATTTTCACC
[truncated: 14 more columns]

## Sheet: S_Tab_2_exp
									MLOC_14785	MLOC_70266	MLOC_72393	MLOC_60577	MLOC_61513	MLOC_70116	MLOC_4614	MLOC_63989	MLOC_68285
									HvTCP1	HvTCP4	HvTCP5	HvTCP11	HvTCP13	HvTCP16/INT-C	HvTCP17	HvTCP3	HvTCP15
								flag leaf	11.4	10.6	8	8.1	9.1	8.4	7.8	8.3	7.9
								leaf	10.6	11.4	7.6	8.6	9.8	8.5	8.1	8.6	7.6
								leaf	10.4	11.4	7.6	8.7	10	8.7	8.3	9.1	7.7
								shoot	10.6	11.6	9.5	9.9	11.5	9.5	8.5	9.4	8.7
								root	7.7	8.1	7.9	9	9.4	8.1	8.1	9.8	7.5
								root	8.8	8.6	8.2	10	9.7	8.6	8.6	9.1	8.2
								root tip	9.3	8.5	7.5	9.3	8.7	7.7	7.5	9.2	9.2
										CIN	mir
mir
Cluster expression perturbation				Cluster expression anatomy

## Sheet: S_Tab_3_ WT vs int-c
# Notes : Created from Advanced Analysis operation: significance Analysis.
#Entitylist : Fold change >= 2.0							DEGs WT vs int-c control conditions
#Interpretation : WT vs Int-c_control (Non-averaged)							305 DEG
#Experiment: Int-c_CS							185 up
#corrected p-value cut-off:0.05							120 down
#Selected Test : Moderated T-Test
#p-value computation: Asymptotic
#Multiple Testing Correction: Benjamini-Hochberg
#
# Technology : Agilent.SingleColor.28827
# Owner : gxuser
# Created On : Tue Nov 13 13:14:32 CET 2018
ProbeName	p (Corr)	p	Regulation	FC (abs)	FC	Log FC	[WT_no shade](normalized)	[int-c_control](normalized)	Harvest assembly ID	PROT_SEQ_DESC	PROT_SEQ_ID	ATH_SEQ_DESC	ATH_SEQ_ID	RICE_SEQ_DESC	RICE_SEQ_ID	MAPMAN DESCRIPTION	FUNCAT	BINCODE
CUST_63723_PI403524517	0.00617414	0.00211353	up	3.89185	3.89185	1.96046	-0.0156272	1.94483	35_18196	Cluster: Proline dehydrogenase family protein, expressed; n=2; Oryza sativa (japonica cultivar-group)|Rep: Proline dehydrogenase family protein, expressed - Ory	UniRef90_Q336U3	CHR5V7|COORD:15518570..15521129| proline oxidase, putative / osmotic stress-responsive proline dehydrogenase, putative	AT5G38710.1	CHR10V5|COORD:21288413..21290891|protein proline oxidase, mitochondrial precursor, putative, expressed	LOC_Os10g40360.1	no descriptionmoderately similar to ( 280)AT5G38710| Symbols: | proline oxidase, putative / osmotic stress-responsive proline dehydrogenase, putative | chr5:15518570-15521129 FORWARDnot assigned not assigned not assigned Pro_dh PRK11904 PRK11905 PRK12323 PRK07003 PRK07764	amino acid metabolism.degradation.glutamate family.proline	13_2_2_2
CUST_130295_PI403524517	0.0268719	0.0169339	up	2.34734	2.34734	1.23103	-0.156689	1.07434	35_36591	0	0		0	0	0	no description	not assigned.unknown	35_2
CUST_13503_PI404877155	0.0490789	0.0360628	down	2.66789	-2.66789	-1.4157	1.90794	0.492241	Contig7238_at	photosystem II protein W-like protein [Oryza sativa (japonica cultivar-group)]	NP_914970.1	photosystem II reaction centre W (PsbW) family protein	At4g28660.1	protein Photosystem II reaction centre W protein, PsbW, putative	Os01g71190	photosystem II protein W-like protein	PS.lightreaction.photosystem II.PSII polypeptide subunits	1_01_01_02
CUST_109942_PI403524517	0.00542668	0.00143919	up	2.86608	2.86608	1.51908	-0.109202	1.40988	35_31241	Cluster: Proline dehydrogenase family protein, expressed; n=2; Oryza sativa (japonica cultivar-group)|Rep: Proline dehydrogenase family protein, expressed - Ory	UniRef90_Q336U3	CHR5V7|COORD:15518570..15521129| proline oxidase, putative / osmotic stress-responsive proline dehydrogenase, putative	AT5G38710.1	CHR10V5|COORD:21288413..21290891|protein proline oxidase, mitochondrial precursor, putative, expressed	LOC_Os10g40360.1	no descriptionvery weakly similar to (56.6)AT5G38710| Symbols: | proline oxidase, putative / osmotic stress-responsive proline dehydrogenase, putative | chr5:15518570-15521129 FORWARDnot assigned	amino acid metabolism.degradation.glutamate family.proline	13_2_2_2
CUST_5195_PI403524517	0.0315576	0.0211152	up	14.9048	14.9048	3.8977	-5.79925	-1.90155	35_1429	Cluster: Subtilisin-chymotrypsin inhibitor 2; n=1; Hordeum vulgare|Rep: Subtilisin-chymotrypsin inhibitor 2 - Hordeum vulgare (Barley)	UniRef90_Q96465	CHR5|COORD:17525325..17525814| protease inhibitor, putative, similar to SP:P19873 Inhibitor of trypsin and hageman factor (CMTI-V) {Cucurbita maxima}; contains	AT5G43580.1	CHR01V5|COORD:24719689..24720271|protein subtilisin-chymotrypsin inhibitor 2, putative, expressed	LOC_Os01g42860.1	no descriptionvery weakly similar to (62.4)ICI3_HORVUSubtilisin-chymotrypsin inhibitor-2B - Hordeum vulgare (Barley)potato_inhibit	not assigned.unknown	35_2
CUST_98668_PI403524517	0.00904307	0.00407048	down	2.07629	-2.07629	-1.05401	1.24056	0.186551	35_28165	Cluster: Chlorophyll a-b binding protein 3C, chloroplast precursor; n=24; Eukaryota|Rep: Chlorophyll a-b binding protein 3C, chloroplast precursor - Solanum	UniRef90_P07369	CHR2V7|COORD:14531897..14532697| LHB1B1 (Photosystem II light harvesting complex gene 1.4); chlorophyll binding	AT2G34430.1	CHR01V5|COORD:30357845..30358901|protein chlorophyll a-b binding protein 2, chloroplast precursor, putative, expressed	LOC_Os01g52240.1	no descriptionmoderately similar to ( 228)AT2G34420| Symbols: LHCB1.5, LHB1B2 | LHB1B2 (Photosystem II light harvesting complex gene 1.5); chlorophyll binding | chr2:14529795-14530592 REVERSEmoderately similar to ( 246)CB22_HORVUChlorophyll a-b binding protein 2, chloroplast precursor - Hordeum vulgare (Barley)Chloroa_b-bind	PS.lightreaction.photosystem II.LHC-II	1_1_1_1
CUST_57645_PI403524517	0.00133723	0.000139904	down	2.96872	-2.96872	-1.56984	0.98144	-0.588399	35_16433	Cluster: Expressed protein; n=1; Oryza sativa (japonica cultivar-group)|Rep: Expressed protein - Oryza sativa (japonica cultivar-group)	UniRef90_Q10KE4	CHR5V7|COORD:25690130..25692671| dentin sialophosphoprotein-related	AT5G64170.1	CHR03V5|COORD:15446593..15452604|protein expressed protein	LOC_Os03g27019.5	no descriptionvery weakly similar to (52.8)AT5G64170| Symbols: | dentin sialophosphoprotein-related | chr5:25690130-25693160 REVERSE	not assigned.no ontology	35_1
CUST_29822_PI403524517	0.007097	0.0027382	down	3.18881	-3.18881	-1.67302	1.50089	-0.172125	35_8610	Rep: AML15 - Triticum aestivum (Wheat)	UniRef90_Q6J734	CHR1|COORD:10290026..10294508| RNA recognition motif (RRM)-containing protein, similar to GI:6650523 from (Arabidopsis thaliana)	AT1G29400.2	CHR02V5|COORD:29853368..29861584|protein AML1, putative, expressed	LOC_Os02g48790.4	no descriptionmoderately similar to ( 340)AT1G29400| Symbols: AML5 | AML5 (ARABIDOPSIS MEI2-LIKE PROTEIN 5); RNA binding | chr1:10290379-10293682 REVERSEvery weakly similar to (87.4)TE1_MAIZEProtein terminal ear1 - Zea mays (Maize)not assigned not assigned not assigned not assigned not assigned not assigned not assigned not assigned not assigned not assigned not assigned not assigned not assigned…	cell.division	31_2
CUST_7381_PI399408534	0.00182907	0.000241611	up	13.1442	13.1442	3.71636	-3.45532	0.261034	35_27843	Cluster: Protein kinase domain containing protein; n=1; Oryza sativa (japonica cultivar-group)|Rep: Protein kinase domain containing protein - Oryza sativa (jap	UniRef90_Q2QQC1	CHR3V7|COORD:20764882..20767326| protein kinase family protein	AT3G55950.1	CHR12V5|COORD:18956069..18958083|protein protein kinase domain containing protein	LOC_Os12g31560.1	no descriptionweakly similar to ( 128)AT3G55950| Symbols: | protein kinase family protein | chr3:20764882-20767326 REVERSEvery weakly similar to (97.8)CRI4_MAIZEPutative receptor protein kinase CRINKLY4 precursor - Zea mays (Maize)not assigned not assigned not assigned not assigned not assigned not assigned not assigned not assigned not assigned not assigned not assigned not assigned not assigned…	signalling.receptor kinases.DUF 26	30_2_17
CUST_16652_PI403524517	0.0040395	0.000855077	up	4.17966	4.17966	2.06339	-2.75956	-0.69617	35_4808	Rep: Adagio-like protein 3 - Oryza sativa (Rice)	UniRef90_Q2R2W1	CHR1V7|COORD:25512400..25514360| FKF1 (FLAVIN-BINDING KELCH DOMAIN F BOX PROTEIN); ubiquitin-protein ligase	AT1G68050.1	CHR11V5|COORD:19686055..19681205|protein adagio protein 1, putative, expressed	LOC_Os11g34460.3	no descriptionmoderately similar to ( 421)AT1G68050| Symbols: ADO3, FKF1 | FKF1 (FLAVIN-BINDING KELCH DOMAIN F BOX PROTEIN); ubiquitin-protein ligase | chr1:25512400-25514360 FORWARDmoderately similar to ( 485)ADO3_ORYSAnot assigned not assigned not assigned not assigned not assigned	protein.degradation.ubiquitin.E3.SCF.FBOX	29_5_11_4_3_2
CUST_95854_PI403524517	0.0038369	0.000754769	up	2.79091	2.79091	1.48073	-1.27934	0.201397	35_27388	Rep: LigA - Anaeromyxobacter dehalogenans (strain 2CP-C)	UniRef90_Q2IMJ3	CHR3V7|COORD:8063070..8064482| leucine-rich repeat family protein / extensin family protein	AT3G22800.1	CHR02V5|COORD:34359665..34356432|protein PAP-specific phosphatase, putative, expressed	LOC_Os02g56170.1	no description	not assigned.unknown	35_2
CUST_106456_PI403524517	0.00286677	0.000488257	up	2.45903	2.45903	1.29809	0.0900184	1.38811	35_30299	0	0	CHR5V7|COORD:15518570..15521129| proline oxidase, putative / osmotic stress-responsive proline dehydrogenase, putative	AT5G38710.1	0	0	no description	not assigned.unknown	35_2
CUST_34220_PI399408534	0.00101103	8.85577e-05	down	2.98808	-2.98808	-1.57922	1.36063	-0.218585	35_23788	Cluster: Putative teosinte branched1 protein; n=1; Oryza sativa (japonica cultivar-group)|Rep: Putative teosinte branched1 protein - Oryza sativa (japonica	UniRef90_Q6ESL5	CHR3V7|COORD:6383775..6385276| TCP family transcription factor, putative	AT3G18550.1	CHR09V5|COORD:14566291..14567869|protein teosinte-branched one, putative	LOC_Os09g24480.1	no descriptionvery weakly similar to (99.8)AT3G18550| Symbols: BRC1, TCP12 | TCP family transcription factor, putative | chr3:6383775-6385276 FORWARDTCP	RNA.regulation of transcription.TCP transcription factor family	27_3_29
CUST_18953_PI403524517	0.000474526	2.67392e-05	down	2.33831	-2.33831	-1.22547	1.05099	-0.174481	35_5491	Cluster: UDP-glucose:sterol glucosyltransferase; n=1; Avena sativa|Rep: UDP-glucose:sterol glucosyltransferase - Avena sativa (Oat)	UniRef90_O22678	CHR3V7|COORD:2218126..2221596| UDP-glucose:sterol glucosyltransferase (UGT80A2)	AT3G07020.2	CHR04V5|COORD:1985084..1972774|protein sterol 3-beta-glucosyltransferase, putative, expressed	LOC_Os04g04254.2	no descriptionweakly similar to ( 192)AT3G07020| Symbols: | UDP-glucose:sterol glucosyltransferase (UGT80A2) | chr3:2217847-2221596 REVERSEnot assigned COG1819	lipid metabolism.'exotics' (steroids, squalene etc).UDP-glucose:sterol glucosyltransferase	11_8_3
CUST_18609_PI403524517	0.0120968	0.00594539	down	2.80184	-2.80184	-1.48637	0.693871	-0.792503	35_5381	Cluster: OSJNBa0086B14.7 protein; n=1; Oryza sativa (japonica cultivar-group)|Rep: OSJNBa0086B14.7 protein - Oryza sativa (japonica cultivar-group)	UniRef90_Q7XV48	0	0	CHR04V5|COORD:22228970..22231462|protein expressed protein	LOC_Os04g37760.1	no description	not assigned.unknown	35_2
CUST_122117_PI403524517	0.00547937	0.00165661	down	2.5271	-2.5271	-1.33748	0.525428	-0.812053	35_34471	0	0		0	0	0	no description	not assigned.unknown	35_2
CUST_37446_PI403524517	0.00101103	8.75331e-05	up	3.73027	3.73027	1.89928	-1.71107	0.18821	35_10785	Cluster: Receptor protein kinase CLAVATA1, putative, expressed; n=3; Oryza sativa (japonica cultivar-group)|Rep: Receptor protein kinase CLAVATA1, putative, exp	UniRef90_Q10E34	CHR1V7|COORD:2718862..2721951| CLAVATA1 receptor kinase (CLV1)	AT1G08590.1	CHR03V5|COORD:32017583..32022581|protein receptor protein kinase CLAVATA1 precursor, putative, expressed	LOC_Os03g56270.3	no description	not assigned.unknown	35_2
CUST_3045_PI404877155	0.00547624	0.00154967	up	6.34407	6.34407	2.66541	-3.62986	-0.964446	Contig13480_at	P0518C01.13 [Oryza sativa (japonica cultivar-group)] dbj|BAB63676.1| P0518C01.13 [Oryza sativa (japonica cultivar-group)]	NP_914349.1	myb family transcription factor	At3g46640.1	protein myb-like DNA-binding domain, SHAQKYF class, putative	Os01g74020	NONE	RNA.regulation of transcription.G2-like transcription factor family, GARP	27_3_20
CUST_27735_PI399408534	0.00547937	0.00176528	up	2.54146	2.54146	1.34566	1.04301	2.38867	35_14686	Cluster: Putative calreticulin; n=1; Oryza sativa (japonica cultivar-group)|Rep: Putative calreticulin - Oryza sativa (japonica cultivar-group)	UniRef90_Q7Y140	CHR1V7|COORD:21093724..21096295| CRT1 (CALRETICULIN 1); calcium ion binding	AT1G56340.1	CHR03V5|COORD:34894844..34890900|protein calreticulin precursor, putative, expressed	LOC_Os03g61670.1	no descriptionmoderately similar to ( 340)AT1G56340| Symbols: CRT1 | CRT1 (CALRETICULIN 1); calcium ion binding | chr1:21093687-21096295 REVERSEmoderately similar to ( 349)CALR_ORYSAnot assigned not assigned not assigned not assigned not assigned Calreticulin DUF566	signalling.calcium	30_3
CUST_126187_PI403524517	0.00182907	0.000237106	up	2.18226	2.18226	1.12582	-0.189545	0.936278	35_35523	0	0		0	0	0	no description	not assigned.unknown	35_2
CUST_103851_PI403524517	0.0118994	0.00567246	down	2.34387	-2.34387	-1.22889	-0.0524356	-1.28133	35_29606	0	0		0	0	0	no description	not assigned.unknown	35_2
CUST_10770_PI403524517	0.00547937	0.00176233	down	2.21364	-2.21364	-1.14642	0.720274	-0.426145	35_3041	Rep: UPI0000ECA9E2 UniRef100 entry - Gallus gallus	UniRef90_UPI0000ECA9E2	CHR3V7|COORD:6559180..6562050| leucine-rich repeat family protein / extensin family protein	AT3G19020.1	CHR04V5|COORD:20520644..20522442|protein extensin precursor, putative, expressed	LOC_Os04g34170.2	no descriptionnot assigned not assigned not assigned not assigned not assigned not assigned not assigned not assigned not assigned not assigned not assigned not assigned not assigned not assigned not assigned not assigned not assigned not assigned not assigned MARCKS DUF612 CDC27 BASP1 AF-4 Tymo_45kd_70kd PRK07003 infB tolA PRK07735 TolA PRK05648 TolA HPC2 PRK12323 PRK12372 DREPP TFIIF_alpha TonB…	not assigned.unknown	35_2
CUST_141158_PI403524517	0.0119864	0.00586195	down	2.82545	-2.82545	-1.49848	1.0929	-0.405588	35_39570	Cluster: Putative glutaredoxin-C14 precursor; n=1; Oryza sativa|Rep: Putative glutaredoxin-C14 precursor - Oryza sativa (Rice)	UniRef90_Q0IMV4	CHR5V7|COORD:6183468..6183776| glutaredoxin family protein	AT5G18600.1	CHR12V5|COORD:21435691..21436002|protein OsGrx_C12 - glutaredoxin subgroup III	LOC_Os12g35330.1	no descriptionweakly similar to ( 131)AT5G18600| Symbols: | glutaredoxin family protein | chr5:6183468-6183776 REVERSEvery weakly similar to (77.0)GLRX_RICCOGlutaredoxin - Ricinus communis (Castor bean)not assigned GRX_GRXh_1_2_like GRX_family Glutaredoxin GRX_GRX_like GrxC	redox.glutaredoxins	21_4
CUST_24537_PI403524517	0.0320208	0.0218146	up	2.22154	2.22154	1.15156	1.29896	2.45052	35_7122	Cluster: Os01g0314800 protein; n=1; Oryza sativa (japonica cultivar-group)|Rep: Os01g0314800 protein - Oryza sativa (japonica cultivar-group)	UniRef90_Q0JN91	CHR4V7|COORD:1046414..1046807| SAG21 (SENESCENCE-ASSOCIATED GENE 21)	AT4G02380.1	CHR01V5|COORD:11846992..11846058|protein protein induced upon tuberization, putative, expressed	LOC_Os01g21250.1	no descriptionvery weakly similar to (52.0)AT4G02380| Symbols: ATLEA5, SAG21 | SAG21 (SENESCENCE-ASSOCIATED GENE 21) | chr4:1046414-1046746 REVERSEnot assigned LEA_3	development.late embryogenesis abundant	33_2
CUST_7056_PI403524517	0.000345349	1.68053e-05	down	2.76246	-2.76246	-1.46595	1.58563	0.119681	35_1957	Rep: 2-on-2 hemoglobin - Hordeum vulgare (Barley)	UniRef90_Q94FG6	CHR4V7|COORD:15765491..15766867| GLB3 (2-on-2 hemoglobin like gene 3)	AT4G32690.1	CHR06V5|COORD:23242269..23240297|protein hemoglobin-like protein HbO, putative, expressed	LOC_Os06g39140.1	no descriptionmoderately similar to ( 250)AT4G32690| Symbols: GLB3 | GLB3 (2-on-2 hemoglobin like gene 3) | chr4:15765491-15766867 FORWARDnot assigned Bac_globin Trunc_globin COG2346	redox.heme	21_3
CUST_138381_PI403524517	0.00791051	0.00333393	down	2.01829	-2.01829	-1.01313	0.175837	-0.837296	35_38815	Cluster: CDNA FLJ45698 fis, clone FEBRA2017811; n=2; Homo sapiens|Rep: CDNA FLJ45698 fis, clone FEBRA2017811 - Homo sapiens (Human)	UniRef90_Q6ZSA2		0	0	0	no description	not assigned.unknown	35_2
CUST_15664_PI404877155	0.00635792	0.00238229	down	6.53586	-6.53586	-2.70838	2.40384	-0.30454	Contig949_at	chlorophyll a/b-binding protein WCAB precursor [Triticum aestivum]	AAB18209.1	chlorophyll A-B binding protein / LHCII type I (LHB1B2)	At2g34420.1	protein Chlorophyll A-B binding protein, putative	Os01g52240	LHCB1.4;chlorophyll A-B binding protein / LHCII type I (LHB1B1), identical to photosystem II type I chlorophyll a/b binding protein (Arabidopsis thaliana) GI:16366	PS.lightreaction.photosystem II.LHC-II	1_01_01_01
CUST_50810_PI403524517	0.00617414	0.00215352	up	16.0783	16.0783	4.00704	-1.29472	2.71232	35_14495	Cluster: O-methyltransferase; n=2; Oryza sativa (japonica cultivar-group)|Rep: O-methyltransferase - Oryza sativa (japonica cultivar-group)	UniRef90_Q53LW7	CHR4V7|COORD:16730994..16732813| O-methyltransferase family 2 protein	AT4G35160.1	CHR11V5|COORD:11573808..11569149|protein O-methyltransferase ZRP4, putative, expressed	LOC_Os11g20090.1	no descriptionweakly similar to ( 140)AT4G35160| Symbols: | O-methyltransferase family 2 protein | chr4:16730994-16732813 REVERSEmoderately similar to ( 221)ZRP4_MAIZEO-methyltransferase ZRP4 - Zea mays (Maize)not assigned Methyltransf_2	misc.O- methyl transferases	26_6
CUST_34023_PI403524517	0.0171374	0.00944996	up	2.71108	2.71108	1.43887	-0.53025	0.908621	35_9808	Cluster: Hypothetical protein P0663C08.11; n=1; Oryza sativa (japonica cultivar-group)|Rep: Hypothetical protein P0663C08.11 - Oryza sativa (japonica cultivar-g	UniRef90_Q6L4R7	CHR5V7|COORD:23104946..23106529| ABI2 (ABA INSENSITIVE 2); protein phosphatase type 2C	AT5G57050.1	CHR05V5|COORD:29458747..29455157|protein protein phosphatase 2C ABI2, putative, expressed	LOC_Os05g51510.2	no descriptionweakly similar to ( 194)AT4G26080| Symbols: ABI1 | ABI1 (ABA INSENSITIVE 1); calcium ion binding / protein phosphatase type 2C | chr4:13220240-13221837 REVERSEnot assigned not assigned not assigned not assigned not assigned not assigned PP2Cc PP2Cc PP2C PTC1	protein.postranslational modification	29_4
CUST_13448_PI399408534	0.000562606	3.66015e-05	down	4.21582	-4.21582	-2.07581	0.386261	-1.68955	35_15611	Rep: Os08g0157600 protein - Oryza sativa (japonica cultivar-group)	UniRef90_Q0J7W9	CHR1V7|COORD:33992..37061| LHY (LATE ELONGATED HYPOCOTYL); DNA binding	AT1G01060.3	CHR08V5|COORD:3359386..3367090|protein LHY protein, putative, expressed	LOC_Os08g06110.1	no descriptionmoderately similar to ( 273)AT1G01060| Symbols: LHY1, LHY | LHY (LATE ELONGATED HYPOCOTYL) | chr1:33992-37061 REVERSEnot assigned not assigned Myb_DNA-binding SANT	RNA.regulation of transcription.MYB-related transcription factor family	27_3_26
CUST_16122_PI403524517	0.00547937	0.00178264	up	3.13574	3.13574	1.64881	-0.406022	1.24278	35_4650	Cluster: Putative esterase; n=1; Oryza sativa (japonica cultivar-group)|Rep: Putative esterase - Oryza sativa (japonica cultivar-group)	UniRef90_Q5QNK1	CHR1V7|COORD:10051214..10053059| lipase, putative	AT1G28600.1	CHR01V5|COORD:6361830..6363959|protein GDSL-like Lipase/Acylhydrolase family protein, expressed	LOC_Os01g11760.1	no descriptionweakly similar to ( 114)AT1G28600| Symbols: | carboxylic ester hydrolase | chr1:10051590-10053059 REVERSEvery weakly similar to (63.5)EST_HEVBREsterase precursor - Hevea brasiliensis (Para rubber tree)SGNH_plant_lipase_like	misc.GDSL-motif lipase	26_28
CUST_29677_PI403524517	0.0196556	0.0113821	down	6.07182	-6.07182	-2.60213	6.37545	3.77332	35_8572	Rep: Glycine-rich protein - Oryza sativa (Rice)	UniRef90_O22384	CHR2V7|COORD:9272557..9273396| ATGRP7 (COLD, CIRCADIAN RHYTHM, AND RNA BINDING 2); RNA binding / double-stranded DNA binding / single-stranded DNA	AT2G21660.1	CHR03V5|COORD:26409256..26410490|protein glycine-rich RNA-binding protein 2, putative, expressed	LOC_Os03g46770.1	no descriptionweakly similar to ( 134)AT2G21660| Symbols: GR-RBP7, CCR2, ATGRP7 | ATGRP7 (COLD, CIRCADIAN RHYTHM, AND RNA BINDING 2); RNA binding | chr2:9272557-9273396 REVERSEweakly similar to ( 136)GRP1_SINALGlycine-rich RNA-binding protein GRP1A - Sinapis alba (White mustard) (Brassica hirta)not assigned not assigned not assigned not assigned not assigned not assigned not assigned not assigned…	RNA.RNA binding	27_4
CUST_71409_PI403524517	0.00635792	0.00237636	up	2.02605	2.02605	1.01867	-1.1231	-0.104433	35_20458	Cluster: Os06g0298200 protein; n=1; Oryza sativa (japonica cultivar-group)|Rep: Os06g0298200 protein - Oryza sativa (japonica cultivar-group)	UniRef90_Q0DCR8	CHR3V7|COORD:2442500..2443907| COL9 (CONSTANS-LIKE 9); zinc ion binding	AT3G07650.3	CHR06V5|COORD:11075720..11069109|protein CCT motif family protein, expressed	LOC_Os06g19444.2	no descriptionCCT	not assigned.unknown	35_2
CUST_178306_PI403524517	0.00265566	0.00040061	down	2.28669	-2.28669	-1.19326	0.55092	-0.64234	35_49587	Cluster: ATPases involved in chromosome partitioning-like; n=1; Frankia sp. CcI3|Rep: ATPases involved in chromosome partitioning-like - Frankia sp.	UniRef90_Q2J851	CHR2V7|COORD:6406761..6407291| AGP9 (ARABINOGALACTAN PROTEIN 9)	AT2G14890.2	CHR04V5|COORD:702030..697336|protein E2F-related protein, putative, expressed	LOC_Os04g02140.1	no description	not assigned.unknown	35_2
CUST_10627_PI404877155	0.0265369	0.0165937	down	2.03726	-2.03726	-1.02663	1.26554	0.238914	Contig433_x_at	chlorophyll a/b-binding protein WCAB precursor [Triticum aestivum]	AAB18209.1	chlorophyll A-B binding protein / LHCII type I (LHB1B2)	At2g34420.1	protein Chlorophyll A-B binding protein, putative	Os01g41710	chlorophyll a/b-binding protein WCAB precursor	PS.lightreaction.photosystem II.LHC-II	1_01_01_01
CUST_57329_PI403524517	0.00287939	0.000497413	down	2.80445	-2.80445	-1.48772	1.34326	-0.144458	35_16350	Rep: Nicotianamine synthase 9 - Hordeum vulgare (Barley)	UniRef90_Q9XFB7	CHR1V7|COORD:21140688..21141662| nicotianamine synthase, putative	AT1G56430.1	CHR07V5|COORD:29321408..29323028|protein nicotianamine synthase 3, putative, expressed	LOC_Os07g48980.1	no descriptionmoderately similar to ( 275)AT1G56430| Symbols: | nicotianamine synthase, putative | chr1:21140688-21141662 FORWARDhighly similar to ( 594)NAS9_HORVUNicotianamine synthase 9 - Hordeum vulgare (Barley)not assigned not assigned not assigned not assigned not assigned not assigned not assigned not assigned not assigned not assigned not assigned not assigned not assigned not assigned not…	metal handling.binding, chelation and storage	15_2
CUST_104359_PI403524517	0.00256261	0.000380339	down	7.67893	-7.67893	-2.9409	3.15572	0.214815	35_29742	0	0	CHR2V7|COORD:12565233..12569245| splicing factor PWI domain-containing protein	AT2G29210.1	CHR08V5|COORD:16625031..16633162|protein transposon protein, putative, CACTA, En/Spm sub-class	LOC_Os08g27460.1	no description	not assigned.unknown	35_2
CUST_125773_PI403524517	1.79796e-05	1.9475e-07	up	138.362	138.362	7.1123	-6.87544	0.236868	35_35416	Cluster: GDA1/CD39 family protein, expressed; n=1; Oryza sativa (japonica cultivar-group)|Rep: GDA1/CD39 family protein, expressed - Oryza sativa (japonica cult	UniRef90_Q10KM6	CHR2V7|COORD:865394..868006| nucleoside phosphatase family protein / GDA1/CD39 family protein	AT2G02970.1	CHR03V5|COORD:14917235..14921065|protein nucleoside-triphosphatase, putative, expressed	LOC_Os03g26080.1	no description	not assigned.unknown	35_2
CUST_4726_PI403524517	0.0265369	0.0165559	up	2.56888	2.56888	1.36114	1.31742	2.67856	35_1304	Cluster: Hypothetical protein P0040B10.3; n=2; Oryza sativa (japonica cultivar-group)|Rep: Hypothetical protein P0040B10.3 - Oryza sativa (japonica cultivar-gro	UniRef90_Q5TKD0	CHR4V7|COORD:7924349..7925013| four F5 protein-related / 4F5 protein-related	AT4G13615.1	CHR05V5|COORD:19750857..19755199|protein 4F5 protein family protein	LOC_Os05g33700.1	no descriptionnot assigned 4F5	not assigned.unknown	35_2
CUST_46534_PI403524517	0.0436758	0.0315613	up	2.00699	2.00699	1.00503	0.0165757	1.02161	35_13329	Rep: HAT dimerisation - Medicago truncatula (Barrel medic)	UniRef90_Q1SV01	CHR1V7|COORD:6657251..6659560| hAT dimerisation domain-containing protein	AT1G19260.1	CHR11V5|COORD:22843324..22840926|protein HAT dimerisation protein, putative	LOC_Os11g39200.1	no descriptionvery weakly similar to (89.4)AT1G19260| Symbols: | hAT dimerisation domain-containing protein | chr1:6657251-6659560 REVERSE	not assigned.no ontology	35_1
CUST_71634_PI403524517	0.0118994	0.00567466	up	2.13189	2.13189	1.09213	0.0884621	1.18059	35_20536	Cluster: Hypothetical protein; n=1; Oryza sativa (japonica cultivar-group)|Rep: Hypothetical protein - Oryza sativa (japonica cultivar-group)	UniRef90_Q53PR9	CHR5|COORD:17525325..17525814| protease inhibitor, putative, similar to SP:P19873 Inhibitor of trypsin and hageman factor (CMTI-V) {Cucurbita maxima}; contains	AT5G43580.1	CHR11V5|COORD:9934924..9935127|protein subtilisin-chymotrypsin inhibitor CI-1C, putative	LOC_Os11g17790.1	no descriptionvery weakly similar to (71.2)ICI2_HORVUSubtilisin-chymotrypsin inhibitor-2A - Hordeum vulgare (Barley)potato_inhibit	not assigned.unknown	35_2
CUST_58845_PI403524517	0.00799209	0.00345347	up	2.2128	2.2128	1.14588	0.0807726	1.22665	35_16790	Cluster: Aldo/keto reductase family-like protein; n=1; Oryza sativa (japonica cultivar-group)|Rep: Aldo/keto reductase family-like protein - Oryza sativa (japon	UniRef90_Q8H4J8	CHR1V7|COORD:2049741..2052038| aldo/keto reductase family protein	AT1G06690.1	CHR07V5|COORD:2192107..2195348|protein aldo-keto reductase/ oxidoreductase, putative, expressed	LOC_Os07g04990.1	no descriptionweakly similar to ( 161)AT1G06690| Symbols: | aldo/keto reductase family protein | chr1:2049741-2052038 REVERSEnot assigned Tas ARA1 Aldo_ket_red	minor CHO metabolism.others	3_5
CUST_45077_PI403524517	0.00547624	0.00157246	down	2.14953	-2.14953	-1.10402	-0.356003	-1.46002	35_12922	0	0	0	0	0	0	no description	not assigned.unknown	35_2
CUST_150312_PI403524517	0.00116024	0.000105376	up	3.21649	3.21649	1.68549	-1.59641	0.0890741	35_42049	0	0		0	0	0	no description	not assigned.unknown	35_2
CUST_35096_PI403524517	0.00133723	0.000130506	up	2.4225	2.4225	1.2765	-1.23124	0.0452639	35_10118	Cluster: Os03g0824600 protein; n=1; Oryza sativa (japonica cultivar-group)|Rep: Os03g0824600 protein - Oryza sativa (japonica cultivar-group)	UniRef90_Q0DM71	CHR5V7|COORD:1774514..1776382| UDP-glucoronosyl/UDP-glucosyl transferase family protein	AT5G05900.1	CHR03V5|COORD:34575876..34577414|protein cytokinin-N-glucosyltransferase 1, putative, expressed	LOC_Os03g60960.1	no descriptionvery weakly similar to (83.2)AT5G05860| Symbols: UGT76C2 | UGT76C2 (UDP-glucosyl transferase 76C2); UDP-glycosyltransferase/ transferase, transferring glycosyl groups | chr5:1765546-1767349 FORWARDnot assigned not assigned	misc.UDP glucosyl and glucoronyl transferases	26_2
CUST_171_PI403524517	0.0221555	0.013116	down	2.23659	-2.23659	-1.1613	1.47207	0.31077	35_45	Cluster: Chlorophyll a-b binding protein 3C, chloroplast precursor; n=24; Eukaryota|Rep: Chlorophyll a-b binding protein 3C, chloroplast precursor - Solanum	UniRef90_P07369	CHR2V7|COORD:14529795..14530592| LHB1B2 (Photosystem II light harvesting complex gene 1.5); chlorophyll binding	AT2G34420.1	CHR01V5|COORD:23934196..23935404|protein chlorophyll a-b binding protein 2, chloroplast precursor, putative, expressed	LOC_Os01g41710.1	no descriptionmoderately similar to ( 448)AT2G34420| Symbols: LHCB1.5, LHB1B2 | LHB1B2 (Photosystem II light harvesting complex gene 1.5); chlorophyll binding | chr2:14529795-14530592 REVERSEmoderately similar to ( 490)CB21_WHEATChlorophyll a-b binding protein, chloroplast precursor - Triticum aestivum (Wheat)Chloroa_b-bind	PS.lightreaction.photosystem II.LHC-II	1_1_1_1
CUST_106725_PI403524517	0.0221555	0.0133149	up	2.36761	2.36761	1.24343	-0.955549	0.287886	35_30372	Cluster: Hypothetical protein P0046E05.12; n=1; Oryza sativa (japonica cultivar-group)|Rep: Hypothetical protein P0046E05.12 - Oryza sativa (japonica cultivar-g	UniRef90_Q943H0	CHR5V7|COORD:3676748..3678947| similar to unknown protein [Oryza sativa (japonica cultivar-group)] (GB:AAT07560.1); contains InterPro domain Protein of	AT5G11500.1	CHR01V5|COORD:31784397..31780181|protein coiled-coil domain-containing protein 25, putative, expressed	LOC_Os01g54670.1	no descriptionmoderately similar to ( 230)AT5G11500| Symbols: | similar to unknown protein [Oryza sativa (japonica cultivar-group)] (GB:AAT07560.1); contains InterPro domain Protein of unknown function DUF814; (InterPro:IPR008532) | chr5:3676748-3678947 FORWARDnot assigned DUF814 COG1293	not assigned.unknown	35_2
CUST_92729_PI403524517	0.00547937	0.0017166	down	2.22734	-2.22734	-1.15532	0.895307	-0.260015	35_26515	0	0	0	0	0	0	no description	not assigned.unknown	35_2
CUST_4734_PI403524517	0.0249067	0.0152289	up	2.6326	2.6326	1.39649	1.277	2.67348	35_1306	Cluster: Hypothetical protein P0040B10.3; n=2; Oryza sativa (japonica cultivar-group)|Rep: Hypothetical protein P0040B10.3 - Oryza sativa (japonica cultivar-gro	UniRef90_Q5TKD0	CHR4V7|COORD:7924349..7925013| four F5 protein-related / 4F5 protein-related	AT4G13615.1	CHR05V5|COORD:19750857..19755199|protein 4F5 protein family protein	LOC_Os05g33700.1	no descriptionnot assigned 4F5	not assigned.unknown	35_2
CUST_35534_PI403524517	0.025491	0.0156915	down	2.26528	-2.26528	-1.17969	1.69942	0.519732	35_10246	Rep: H0323C08.1 protein - Oryza sativa (Rice)	UniRef90_Q25A38	CHR3V7|COORD:7703934..7704820| CYCP2;1 (cyclin p2;1); cyclin-dependent protein kinase	AT3G21870.1	CHR04V5|COORD:31776349..31779383|protein cyclin-dependent protein kinase, putative, expressed	LOC_Os04g53680.1	no descriptionweakly similar to ( 126)AT3G21870| Symbols: CYCP2;1 | CYCP2;1 (cyclin p2;1); cyclin-dependent protein kinase | chr3:7703934-7704820 REVERSEnot assigned not assigned not assigned not assigned not assigned not assigned not assigned not assigned not assigned not assigned not assigned not assigned Cyclin PRK12323 Cyclin_N PRK07003 PRK07764 AF-4 PRK12678 Totivirus_coat	cell.cycle	31_3
CUST_93796_PI403524517	0.00433371	0.000948987	up	5.8629	5.8629	2.55161	-3.4756	-0.92399	35_26818	Cluster: Putative 37kDa chloroplast inner envelope membrane polypeptide; n=2; Oryza sativa (japonica cultivar-group)|Rep: Putative 37kDa chloroplast inner	UniRef90_Q6ZLD3	CHR3V7|COORD:23426791..23427977| APG1 (ALBINO OR PALE GREEN MUTANT 1); methyltransferase	AT3G63410.1	CHR12V5|COORD:26069937..26067452|protein inner envelope membrane protein, chloroplast precursor, putative, expressed	LOC_Os12g42090.2	no descriptionweakly similar to ( 133)AT3G63410| Symbols: VTE3, APG1 | APG1 (ALBINO OR PALE GREEN MUTANT 1); methyltransferase | chr3:23426791-23427977 REVERSEweakly similar to ( 138)IN37_SPIOL37 kDa inner envelope membrane protein, chloroplast precursor - Spinacia oleracea (Spinach)not assigned	secondary metabolism.isoprenoids.tocopherol biosynthesis.MPBQ/MSBQ methyltransferase	16_1_3_3
CUST_5761_PI404877155	0.000354377	1.89691e-05	down	6.73473	-6.73473	-2.75162	2.61827	-0.133353	Contig17779_at	putative lectin-like protein kinase [Oryza sativa (japonica cultivar-group)]	BAC79698.1	lectin protein kinase, putative	At5g55830.1	protein Protein kinase domain, putative	Os07g38250	lectin protein kinase, putative, similar to receptor lectin kinase 3 (Arabidopsis thaliana) gi:4100060:gb:AAD00733; contains protein kinase domain, Pfam:PF00069; contains legume lectins alpha and beta domains, Pfam:PF00138 and Pfam:PF00139	signalling.receptor kinases.legume-lectin	30_2_19
CUST_93936_PI403524517	0.00746631	0.00297926	up	2.07186	2.07186	1.05093	-0.773495	0.277435	35_26858	0	0	0	0	0	0	no description	not assigned.unknown	35_2
CUST_3566_PI404877155	0.00386795	0.000781118	up	2.94086	2.94086	1.55624	-0.486863	1.06938	Contig1411_s_at	Beta-amylase (1,4-alpha-D-glucan maltohydrolase) emb|CAA67128.1| beta-amylase [Triticum aestivum]	P93594	beta-amylase (BMY1) / 1,4-alpha-D-glucan maltohydrolase	At4g15210.1	protein beta-amylase	Os07g35940	0	major CHO metabolism.degradation.starch.starch cleavage	2_2_2_01
CUST_138856_PI403524517	0.0046957	0.00110887	up	3.34299	3.34299	1.74114	-1.54701	0.194124	35_38950	0	0		0	0	0	no description	not assigned.unknown	35_2
CUST_1310_PI403524517	0.0335865	0.0232899	down	3.83602	-3.83602	-1.93961	1.33464	-0.604966	35_347	Cluster: Acid beta-fructofuranosidase precursor; n=1; Triticum aestivum|Rep: Acid beta-fructofuranosidase precursor - Triticum aestivum (Wheat)	UniRef90_Q575T1	CHR1V7|COORD:23203614..23207180| beta-fructosidase (BFRUCT3) / beta-fructofuranosidase / invertase, vacuolar	AT1G62660.1	CHR02V5|COORD:343057..347196|protein beta-fructofuranosidase 1 precursor, putative, expressed	LOC_Os02g01590.1	no descriptionhighly similar to ( 541)AT1G62660| Symbols: | beta-fructosidase (BFRUCT3) / beta-fructofuranosidase / invertase, vacuolar | chr1:23203614-23207180 FORWARDhighly similar to ( 627)INV1_MAIZEBeta-fructofuranosidase 1 precursor - Zea mays (Maize)not assigned Glyco_32 Glyco_hydro_32N SacC Glyco_hydro_32C	major CHO metabolism.degradation.sucrose.invertases.vacuolar	2_2_1_3_3
CUST_16518_PI404877155	0.0432196	0.0310214	up	2.03041	2.03041	1.02177	-1.79362	-0.771849	HB03A08_T3_at	putative heat shock transcription factor [Oryza sativa (japonica cultivar-group)] dbj|BAB68070.1| putative heat shock transcription factor [	NP_916438.1	heat shock transcription factor family protein	At3g24520.1	protein HSF-type DNA-binding domain, putative	Os01g53220	NONE	RNA.regulation of transcription.HSF,Heat-shock transcription factor family	27_3_23
CUST_29458_PI403524517	0.028975	0.0185449	up	2.14868	2.14868	1.10345	-0.460584	0.642869	35_8509	0	0	0	0	0	0	no description	not assigned.unknown	35_2
CUST_10162_PI404877155	0.0003257	1.26793e-05	down	5.14995	-5.14995	-2.36456	0.385842	-1.97872	Contig3875_s_at	putative LHY protein [Oryza sativa (japonica cultivar-group)]	BAC99516.1	myb family transcription factor	At1g01060.1	protein expressed protein	Os08g06110	NONE	RNA.regulation of transcription.MYB-related transcription factor family	27_3_26
CUST_2475_PI403524517	0.00733346	0.00287272	up	7.26163	7.26163	2.86029	-0.985579	1.87471	35_672	Cluster: Putative histidine-rich protein; n=1; Oryza sativa (japonica cultivar-group)|Rep: Putative histidine-rich protein - Oryza sativa (japonica cultivar-gro	UniRef90_Q6EN34	CHR1V7|COORD:5448721..5450172| similar to unknown protein [Arabidopsis thaliana] (TAIR:AT4G01985.1); similar to PE-PGRS FAMILY PROTEIN [Mycobacterium	AT1G15830.1	CHR02V5|COORD:8844247..8842925|protein expressed protein	LOC_Os02g15700.1	no descriptionnot assigned not assigned not assigned not assigned not assigned not assigned not assigned not assigned not assigned not assigned not assigned PRK07764 PRK12678 PRK12323 Gag_spuma Tymo_45kd_70kd	not assigned.unknown	35_2
CUST_165083_PI403524517	0.00617414	0.00222439	up	2.73262	2.73262	1.45029	-1.2813	0.168986	35_46008	Cluster: Os07g0475000 protein; n=1; Oryza sativa (japonica cultivar-group)|Rep: Os07g0475000 protein - Oryza sativa (japonica cultivar-group)	UniRef90_Q0D6I9	CHR3V7|COORD:8562972..8564647| similar to transferase, transferring glycosyl groups [Arabidopsis thaliana] (TAIR:AT4G14100.1); similar to conserved hypothetical	AT3G23760.1	CHR07V5|COORD:17134439..17142897|protein expressed protein	LOC_Os07g29240.1	no descriptionweakly similar to ( 123)AT3G23760| Symbols: | similar to transferase, transferring glycosyl groups [Arabidopsis thaliana] (TAIR:AT4G14100.1); similar to conserved hypothetical protein [Medicago truncatula] (GB:ABE80211.1); contains domain Cystatin/monellin (SSF54403) | chr3:8562972-8564647 REVERSE	not assigned.unknown	35_2
CUST_56875_PI403524517	0.0355054	0.0248797	down	2.07661	-2.07661	-1.05423	-0.0615374	-1.11577	35_16207	Cluster: Low temperature-induced protein lt101.1; n=3; Triticeae|Rep: Low temperature-induced protein lt101.1 - Hordeum vulgare (Barley)	UniRef90_P68179	CHR2V7|COORD:16251296..16251550| hydrophobic protein, putative / low temperature and salt responsive protein, putative	AT2G38905.1	CHR03V5|COORD:9879451..9878809|protein expressed protein	LOC_Os03g17790.1	no descriptionvery weakly similar to (84.3)AT2G38905| Symbols: | hydrophobic protein, putative / low temperature and salt responsive protein, putative | chr2:16251296-16251550 REVERSEvery weakly similar to (94.0)LT01_HORVULow temperature-induced protein lt101.1 - Hordeum vulgare (Barley)not assigned UPF0057 COG0401	stress.abiotic.cold	20_2_2
CUST_122534_PI403524517	0.0378973	0.0267402	up	3.80389	3.80389	1.92748	-0.940209	0.987267	35_34577	0	0		0	0	0	no description	not assigned.unknown	35_2
CUST_99797_PI403524517	0.00283277	0.000441269	up	2.00348	2.00348	1.00251	-0.846363	0.156146	35_28490	Cluster: Os06g0498400 protein; n=1; Oryza sativa (japonica cultivar-group)|Rep: Os06g0498400 protein - Oryza sativa (japonica cultivar-group)	UniRef90_Q0DC10	CHR1V7|COORD:3581211..3590044| SEX1 (STARCH EXCESS 1)	AT1G10760.1	CHR06V5|COORD:17487835..17500187|protein alpha-glucan water dikinase, chloroplast precursor, putative, expressed	LOC_Os06g30310.1	no descriptionweakly similar to ( 137)AT1G10760| Symbols: SOP1, SOP, SEX1, GWD1, GWD | SEX1 (STARCH EXCESS 1) | chr1:3581211-3590044 REVERSEweakly similar to ( 134)GWD1_SOLTUAlpha-glucan water dikinase, chloroplast precursor - Solanum tuberosum (Potato)	major CHO metabolism.degradation.starch.glucan water dikinase	2_2_2_3
CUST_24389_PI403524517	0.00617414	0.00223973	down	3.12442	-3.12442	-1.64359	0.133765	-1.50982	35_7078	Cluster: Hypothetical protein P0005H10.38; n=1; Oryza sativa (japonica cultivar-group)|Rep: Hypothetical protein P0005H10.38 - Oryza sativa (japonica cultivar-g	UniRef90_Q5N781	CHR5V7|COORD:1790257..1790695| protease inhibitor/seed storage/lipid transfer protein (LTP) family protein	AT5G05960.1	CHR01V5|COORD:36811667..36810415|protein lipid binding protein, putative, expressed	LOC_Os01g62980.1	no descriptionweakly similar to ( 127)AT5G05960| Symbols: | protease inhibitor/seed storage/lipid transfer protein (LTP) family protein | chr5:1790257-1790695 FORWARDAAI_LTSS Tryp_alpha_amyl PRK07764	misc.protease inhibitor/seed storage/lipid transfer protein (LTP) family protein	26_21
CUST_10469_PI403524517	0.0221555	0.0131636	up	2.06441	2.06441	1.04573	0.127978	1.17371	35_2954	Rep: Secretory acid phosphatase - Oryza sativa (Rice)	UniRef90_Q84V55	CHR2V7|COORD:7127584..7129854| PAP10; acid phosphatase/ protein serine/threonine phosphatase	AT2G16430.2	CHR12V5|COORD:27273546..27270280|protein purple acid phosphatase precursor, putative, expressed	LOC_Os12g44020.1	no descriptionweakly similar to ( 160)AT2G16430| Symbols: PAP10 | PAP10; acid phosphatase/ protein serine/threonine phosphatase | chr2:7127584-7129854 REVERSEweakly similar to ( 161)PPAF_SOYBNPurple acid phosphatase precursor - Glycine max (Soybean)not assigned	misc.acid and other phosphatases	26_13
CUST_13082_PI404877155	0.00617414	0.00223669	up	2.83019	2.83019	1.5009	-0.120196	1.3807	Contig68_at	putative proline oxidase [Oryza sativa (japonica cultivar-group)] gb|AAP54933.1| putative proline oxidase [Oryza sativa (japonica cultivar-g	NP_922646.1	proline oxidase, putative / osmotic stress-responsive proline dehydrogenase, putative	At5g38710.1	protein putative proline oxidase	Os10g40360	CIG1	amino acid metabolism.degradation.glutamate family.proline	13_2_2_2
CUST_85580_PI403524517	0.0172392	0.00956333	down	2.00988	-2.00988	-1.00711	0.980635	-0.0264737	35_24513	Rep: OSIGBa0113L04.7 protein - Oryza sativa (Rice)	UniRef90_Q01LA1	CHR3|COORD:19193463..19194975| curculin-like (mannose-binding) lectin family protein / PAN domain-containing protein, contains Pfam profiles:	AT3G51710.1	CHR04V5|COORD:19649497..19647736|protein extensin precursor, putative, expressed	LOC_Os04g32850.2	no description	not assigned.unknown	35_2
CUST_12430_PI404877155	0.0434052	0.0312602	down	2.22159	-2.22159	-1.15159	1.47993	0.328337	Contig617_x_at	chlorophyll a/b-binding protein WCAB precursor [Triticum aestivum]	AAB18209.1	chlorophyll A-B binding protein / LHCII type I (LHB1B2)	At2g34420.1	protein Chlorophyll A-B binding protein, putative	Os01g52240	NONE	PS.lightreaction.photosystem II.LHC-II	1_01_01_01
CUST_1681_PI403524517	0.00746631	0.00296836	down	5.30381	-5.30381	-2.40703	1.938	-0.469034	35_444	Cluster: Chlorophyll a-b binding protein 3C, chloroplast precursor; n=24; Eukaryota|Rep: Chlorophyll a-b binding protein 3C, chloroplast precursor - Solanum	UniRef90_P07369	CHR2V7|COORD:14529795..14530592| LHB1B2 (Photosystem II light harvesting complex gene 1.5); chlorophyll binding	AT2G34420.1	CHR01V5|COORD:23934196..23935404|protein chlorophyll a-b binding protein 2, chloroplast precursor, putative, expressed	LOC_Os01g41710.1	no descriptionmoderately similar to ( 440)AT2G34420| Symbols: LHCB1.5, LHB1B2 | LHB1B2 (Photosystem II light harvesting complex gene 1.5); chlorophyll binding | chr2:14529795-14530592 REVERSEmoderately similar to ( 482)CB21_WHEATChlorophyll a-b binding protein, chloroplast precursor - Triticum aestivum (Wheat)Chloroa_b-bind	PS.lightreaction.photosystem II.LHC-II	1_1_1_1
CUST_15992_PI399408534	0.0119582	0.00581906	down	2.41663	-2.41663	-1.273	1.44345	0.170447	35_25318	Cluster: Protein kinase domain containing protein; n=1; Oryza sativa (japonica cultivar-group)|Rep: Protein kinase domain containing protein - Oryza sativa (jap	UniRef90_Q2QQC1	CHR3V7|COORD:20764882..20767326| protein kinase family protein	AT3G55950.1	CHR12V5|COORD:18956069..18958083|protein protein kinase domain containing protein	LOC_Os12g31560.1	no descriptionweakly similar to ( 139)AT3G55950| Symbols: | protein kinase family protein | chr3:20764882-20767326 REVERSEweakly similar to ( 113)CRI4_MAIZEPutative receptor protein kinase CRINKLY4 precursor - Zea mays (Maize)not assigned not assigned not assigned not assigned not assigned not assigned not assigned not assigned not assigned not assigned not assigned not assigned not assigned not …	signalling.receptor kinases.wall associated kinase	30_2_25
CUST_31072_PI403524517	0.028975	0.0187527	down	2.16646	-2.16646	-1.11534	-1.58802	-2.70336	35_8966	Cluster: Hypothetical protein B1139B11.1; n=1; Oryza sativa (japonica cultivar-group)|Rep: Hypothetical protein B1139B11.1 - Oryza sativa (japonica cultivar-gro	UniRef90_Q5JJT6	0	0	CHR01V5|COORD:42348313..42347708|protein expressed protein	LOC_Os01g72470.1	no description	not assigned.unknown	35_2
CUST_14562_PI403524517	0.0124043	0.00615688	up	6.04906	6.04906	2.59671	-0.315128	2.28158	35_4191	Cluster: Hypothetical protein P0470D12.115; n=1; Oryza sativa (japonica cultivar-group)|Rep: Hypothetical protein P0470D12.115 - Oryza sativa (japonica cultivar	UniRef90_Q8H475	CHR5V7|COORD:8541825..8542157| FPF1 (FLOWERING PROMOTING FACTOR 1)	AT5G24860.1	CHR07V5|COORD:28366202..28366653|protein flowering promoting factor-like 1, putative, expressed	LOC_Os07g47450.1	no descriptionvery weakly similar to (92.8)AT5G24860| Symbols: FPF, FPF1 | FPF1 (FLOWERING PROMOTING FACTOR 1) | chr5:8541825-8542157 FORWARDPRK12323 PRK07764	not assigned.unknown	35_2
CUST_41675_PI403524517	0.00739819	0.00291608	up	2.80387	2.80387	1.48742	-0.46328	1.02414	35_11975	0	0	0	0	0	0	no description	not assigned.unknown	35_2
CUST_97105_PI403524517	0.00116024	0.000107273	up	2.43254	2.43254	1.28246	-1.17689	0.105576	35_27735	0	0	0	0	0	0	no description	not assigned.unknown	35_2
CUST_134754_PI403524517	0.0041959	0.000898391	down	2.24446	-2.24446	-1.16637	-0.19615	-1.36252	35_37806	0	0		0	0	0	no description	not assigned.unknown	35_2
CUST_20735_PI403524517	0.0228062	0.0137918	up	2.04767	2.04767	1.03398	-0.834557	0.199424	35_6022	Cluster: Hypothetical protein OJ1226_A12.9; n=1; Oryza sativa (japonica cultivar-group)|Rep: Hypothetical protein OJ1226_A12.9 - Oryza sativa (japonica cultivar	UniRef90_Q67W63	CHR1V7|COORD:9078127..9079563| proline-rich extensin-like family protein	AT1G26240.1	CHR06V5|COORD:26383997..26384662|protein expressed protein	LOC_Os06g43810.1	no description	not assigned.unknown	35_2
CUST_101654_PI403524517	0.00617414	0.00215529	up	2.2561	2.2561	1.17383	-0.586773	0.58706	35_29007	Cluster: Expressed protein; n=4; Oryza sativa (japonica cultivar-group)|Rep: Expressed protein - Oryza sativa (japonica cultivar-group)	UniRef90_Q75HA6	CHR5V7|COORD:18246546..18248561| NPR3 (NPR1-LIKE PROTEIN 3); protein binding	AT5G45110.1	CHR03V5|COORD:26221412..26213876|protein regulatory protein NPR1, putative, expressed	LOC_Os03g46440.3	no descriptionweakly similar to ( 152)AT5G45110| Symbols: NPR3 | NPR3 (NPR1-LIKE PROTEIN 3); protein binding | chr5:18246546-18248561 FORWARDnot assigned ANK	cell.organisation	31_1
CUST_81761_PI403524517	0.0187818	0.010739	down	2.51903	-2.51903	-1.33287	1.39639	0.063522	35_23452	Cluster: Amino acid permease I, putative, expressed; n=2; Oryza sativa (japonica cultivar-group)|Rep: Amino acid permease I, putative, expressed - Oryza sativa	UniRef90_Q2QWH7	CHR1V7|COORD:21680288..21683978| AAP1 (AMINO ACID PERMEASE 1); amino acid permease	AT1G58360.1	CHR12V5|COORD:4880014..4883873|protein AAP6, putative, expressed	LOC_Os12g09300.1	no descriptionweakly similar to ( 121)AT1G58360| Symbols: NAT2, AAP1 | AAP1 (AMINO ACID PERMEASE 1); amino acid permease | chr1:21680288-21683978 FORWARDnot assigned not assigned Aa_trans	transport.amino acids	34_3
CUST_71091_PI403524517	0.0179482	0.0102187	up	2.47874	2.47874	1.30961	-0.0889907	1.22062	35_20367	Cluster: Os11g0161200 protein; n=3; Oryza sativa (japonica cultivar-group)|Rep: Os11g0161200 protein - Oryza sativa (japonica cultivar-group)	UniRef90_Q0IUE8	CHR1V7|COORD:74105..74443| ozone-responsive stress-related protein, putative	AT1G01170.2	CHR06V5|COORD:851434..853613|protein ATOZI1, putative, expressed	LOC_Os06g02470.2	no descriptionweakly similar to ( 115)AT1G01170| Symbols: | ozone-responsive stress-related protein, putative | chr1:74105-74443 REVERSEDUF1138	stress.abiotic.unspecified	20_2_99
CUST_1705_PI403524517	0.0161894	0.00874465	down	4.78634	-4.78634	-2.25892	1.28183	-0.97709	35_450	Cluster: Chlorophyll a-b binding protein 3C, chloroplast precursor; n=24; Eukaryota|Rep: Chlorophyll a-b binding protein 3C, chloroplast precursor - Solanum	UniRef90_P07369	CHR2V7|COORD:14529795..14530592| LHB1B2 (Photosystem II light harvesting complex gene 1.5); chlorophyll binding	AT2G34420.1	CHR09V5|COORD:10844689..10846155|protein chlorophyll a-b binding protein 1, chloroplast precursor, putative, expressed	LOC_Os09g17740.1	no descriptionmoderately similar to ( 452)AT2G34420| Symbols: LHCB1.5, LHB1B2 | LHB1B2 (Photosystem II light harvesting complex gene 1.5); chlorophyll binding | chr2:14529795-14530592 REVERSEmoderately similar to ( 496)CB21_WHEATChlorophyll a-b binding protein, chloroplast precursor - Triticum aestivum (Wheat)Chloroa_b-bind	PS.lightreaction.photosystem II.LHC-II	1_1_1_1
CUST_137535_PI403524517	0.0126812	0.00632517	up	2.59009	2.59009	1.373	-0.425186	0.947818	35_38569	Cluster: Putative thionin Osthi1; n=1; Oryza sativa (japonica cultivar-group)|Rep: Putative thionin Osthi1 - Oryza sativa (japonica cultivar-group)	UniRef90_Q5Z4W6	CHR5V7|COORD:14579283..14579903| THI2.2 (THIONIN 2.2); toxin receptor binding	AT5G36910.1	CHR06V5|COORD:18201886..18201176|protein leaf-specific thionin BTH6 precursor, putative	LOC_Os06g31280.1	no description	not assigned.unknown	35_2
CUST_16929_PI399408534	0.00547937	0.00177402	up	2.83613	2.83613	1.50392	-1.2431	0.260827	35_24847	Cluster: Putative IAA-amino acid hydrolase; n=1; Oryza sativa (japonica cultivar-group)|Rep: Putative IAA-amino acid hydrolase - Oryza sativa (japonica cultivar	UniRef90_Q5Z678	CHR1V7|COORD:16837189..16840641| ILL6 (IAA-leucine resistant (ILR)-like gene 6); metallopeptidase	AT1G44350.1	CHR06V5|COORD:28836130..28830591|protein IAA-amino acid hydrolase ILR1-like 6 precursor, putative, expressed	LOC_Os06g47620.1	no descriptionvery weakly similar to (95.1)AT1G44350| Symbols: ILL6 | ILL6 (IAA-leucine resistant (ILR)-like gene 6); metallopeptidase | chr1:16837189-16840641 REVERSEAbgB	hormone metabolism.auxin.synthesis-degradation	17_2_1
CUST_54848_PI403524517	0.000292761	1.06847e-05	down	3.90002	-3.90002	-1.96348	0.565843	-1.39764	35_15610	0	0	0	0	0	0	no description	not assigned.unknown	35_2
CUST_19071_PI399408534	0.0324127	0.0221605	down	7.26376	-7.26376	-2.86072	1.74821	-1.11251	35_15412	Cluster: High molecular mass early light-inducible protein HV58, chloroplast precursor; n=1; Hordeum vulgare|Rep: High molecular mass early light-inducible prot	UniRef90_P14895	CHR3V7|COORD:8084635..8085452| ELIP1 (EARLY LIGHT-INDUCABLE PROTEIN); chlorophyll binding	AT3G22840.1	CHR01V5|COORD:8058660..8059710|protein early light-induced protein, chloroplast precursor, putative, expressed	LOC_Os01g14410.1	no descriptionweakly similar to ( 142)AT3G22840| Symbols: ELIP, ELIP1 | ELIP1 (EARLY LIGHT-INDUCABLE PROTEIN); chlorophyll binding | chr3:8084635-8085452 REVERSEweakly similar to ( 198)ELI5_HORVUHigh molecular mass early light-inducible protein HV58, chloroplast precursor - Hordeum vulgare (Barley)	signalling.light	30_11
CUST_31868_PI403524517	0.00138722	0.00014851	up	4.02624	4.02624	2.00943	-1.88146	0.127975	35_9193	Cluster: Hypothetical protein OSJNBa0094J08.9; n=1; Oryza sativa (japonica cultivar-group)|Rep: Hypothetical protein OSJNBa0094J08.9 - Oryza sativa (japonica cu	UniRef90_Q84TW8	CHR3V7|COORD:2746019..2748331| proline-rich family protein	AT3G09000.1	CHR03V5|COORD:34264315..34259168|protein expressed protein	LOC_Os03g60350.1	no descriptionnot assigned not assigned PRK07003 PRK07764	not assigned.unknown	35_2
CUST_2809_PI403524517	0.0397311	0.0282275	up	3.5428	3.5428	1.82489	-2.99274	-1.16785	35_770	Cluster: Glutathione S-transferase GSTU6, putative, expressed; n=2; Oryza sativa (japonica cultivar-group)|Rep: Glutathione S-transferase GSTU6, putative, expre	UniRef90_Q7G227	CHR1V7|COORD:3395740..3396808| ATGSTU18 (GLUTATHIONE S-TRANSFERASE 29); glutathione transferase	AT1G10360.1	CHR10V5|COORD:20108236..20109498|protein glutathione S-transferase GSTU6, putative, expressed	LOC_Os10g38160.1	no descriptionmoderately similar to ( 206)AT1G10360| Symbols: GST29, ATGSTU18 | ATGSTU18 (GLUTATHIONE S-TRANSFERASE 29); glutathione transferase | chr1:3395740-3396808 REVERSEmoderately similar to ( 234)GSTU6_ORYSAnot assigned not assigned not assigned not assigned GST_C_Tau GST_N_Tau Gst GST_N_family GST_N_Zeta GST_N sspA GST_N_SspA GST_N_Phi GST_C_family GST_N_4	misc.glutathione S transferases	26_9
CUST_48815_PI403524517	0.000474526	2.88641e-05	up	3.25509	3.25509	1.7027	-1.77916	-0.0764659	35_13941	Cluster: Putative sulfolipid synthase; n=1; Oryza sativa (japonica cultivar-group)|Rep: Putative sulfolipid synthase - Oryza sativa (japonica cultivar-group)	UniRef90_Q84QB1	CHR5V7|COORD:86906..89884| SQD2 (SULFOQUINOVOSYLDIACYLGLYCEROL 2); UDP-sulfoquinovose:DAG sulfoquinovosyltransferase/	AT5G01220.1	CHR03V5|COORD:8716173..8720250|protein glycosyl transferase, group 1 family protein, putative, expressed	LOC_Os03g15840.1	no descriptionhighly similar to ( 587)AT5G01220| Symbols: SQD2 | SQD2 (SULFOQUINOVOSYLDIACYLGLYCEROL 2); UDP-sulfoquinovose:DAG sulfoquinovosyltransferase/ transferase, transferring glycosyl groups | chr5:86906-89884 REVERSEvery weakly similar to (55.5)SSG1_ORYSAGranule-bound starch synthase 1, chloroplast precursor - Oryza sativa (Rice)not assigned not assigned RfaG Glycos_transf_1 GlgA PRK10307…	lipid metabolism.glycolipid synthesis.sulfolipid synthase	11_10_4
CUST_61453_PI403524517	1.43947e-05	1.05071e-07	down	5.87337	-5.87337	-2.55419	2.07512	-0.47907	35_17542	Cluster: Serine O-acetyltransferase family protein, expressed; n=3; Oryza sativa (japonica cultivar-group)|Rep: Serine O-acetyltransferase family protein, expre	UniRef90_Q10S58	CHR2V7|COORD:7675320..7677308| AtSerat3;1 (SERINE ACETYLTRANSFERASE-106); acetyltransferase/ serine O-acetyltransferase	AT2G17640.1	CHR03V5|COORD:1876420..1871935|protein serine acetyltransferase 2, putative, expressed	LOC_Os03g04140.1	no descriptionmoderately similar to ( 383)AT2G17640| Symbols: SAT-106, AtSerat3;1 | AtSerat3;1 (SERINE ACETYLTRANSFERASE-106); acetyltransferase/ serine O-acetyltransferase | chr2:7675320-7677308 REVERSEnot assigned cysE CysE SATase_N PRK10191 WbbJ PRK05289 PaaY LbetaH LpxA DapD PRK10502	amino acid metabolism.synthesis.serine-glycine-cysteine group.cysteine.SAT	13_1_5_3_2
CUST_1518_PI403524517	0.00575519	0.00190439	down	11.201	-11.201	-3.48555	1.78458	-1.70097	35_400	Cluster: Chlorophyll a-b binding protein 3C, chloroplast precursor; n=24; Eukaryota|Rep: Chlorophyll a-b binding protein 3C, chloroplast precursor - Solanum	UniRef90_P07369	CHR2V7|COORD:14529795..14530592| LHB1B2 (Photosystem II light harvesting complex gene 1.5); chlorophyll binding	AT2G34420.1	CHR01V5|COORD:23934196..23935404|protein chlorophyll a-b binding protein 2, chloroplast precursor, putative, expressed	LOC_Os01g41710.1	no descriptionmoderately similar to ( 467)AT2G34420| Symbols: LHCB1.5, LHB1B2 | LHB1B2 (Photosystem II light harvesting complex gene 1.5); chlorophyll binding | chr2:14529795-14530592 REVERSEhighly similar to ( 503)CB21_WHEATChlorophyll a-b binding protein, chloroplast precursor - Triticum aestivum (Wheat)Chloroa_b-bind	PS.lightreaction.photosystem II.LHC-II	1_1_1_1
CUST_9117_PI404877155	0.00758008	0.0030431	down	2.79635	-2.79635	-1.48355	0.0197975	-1.46375	Contig2905_s_at	jasmonate induced protein - barley emb|CAA58110.1| jasmonate induced protein [Hordeum vulgare subsp. vulgare]	S58215	expressed protein	At2g38160.1	protein hypothetical protein	Os04g24460	NONE	hormone metabolism.jasmonate	17_7
CUST_97240_PI403524517	0.00182907	0.000249217	up	3.55203	3.55203	1.82864	-1.61024	0.2184	35_27771	Cluster: Hypothetical protein P0623F08.34; n=1; Oryza sativa (japonica cultivar-group)|Rep: Hypothetical protein P0623F08.34 - Oryza sativa (japonica cultivar-g	UniRef90_Q6ZBH4	CHR5V7|COORD:21114428..21116140| similar to unknown protein [Arabidopsis thaliana] (TAIR:AT4G22980.1); similar to Os03g0765800 [Oryza sativa (japonica	AT5G51920.1	CHR08V5|COORD:27176809..27173413|protein expressed protein	LOC_Os08g43180.1	no descriptionweakly similar to ( 159)AT5G51920| Symbols: | similar to unknown protein [Arabidopsis thaliana] (TAIR:AT4G22980.1); similar to Os03g0765800 [Oryza sativa (japonica cultivar-group)] (GB:NP_001051377.1); similar to Os08g0545000 [Oryza sativa (japonica cultivar-group)] (GB:NP_001062411.1); similar to expressed protein [Oryza sativa (japonica cultivar-group)] (GB:ABF99048.1); contains d…	not assigned.unknown	35_2
CUST_46606_PI403524517	0.00859967	0.00382905	up	2.46497	2.46497	1.30157	-1.12954	0.172027	35_13347	Rep: WRKY transcription factor - Oryza sativa (japonica cultivar-group)	UniRef90_Q688X5	CHR2V7|COORD:12565233..12569245| splicing factor PWI domain-containing protein	AT2G29210.1	CHR05V5|COORD:28071421..28074717|protein OsWRKY49 - Superfamily of rice TFs having WRKY and zinc finger domains, expressed	LOC_Os05g49100.1	no descriptionnot assigned not assigned not assigned not assigned not assigned not assigned TT_ORF1 PRK12678	not assigned.unknown	35_2
CUST_27593_PI399408534	0.0136344	0.0069333	up	3.2959	3.2959	1.72067	-1.68774	0.0329299	35_26650	Cluster: Hypothetical protein OJ1288_C01.16; n=1; Oryza sativa (japonica cultivar-group)|Rep: Hypothetical protein OJ1288_C01.16 - Oryza sativa (japonica cultiv	UniRef90_Q654X2	CHR5V7|COORD:24323555..24324746| MADS-box protein (AGL62)	AT5G60440.1	CHR12V5|COORD:12301400..12300816|protein DNA binding protein, putative, expressed	LOC_Os12g21850.1	no descriptionvery weakly similar to (79.0)AT5G60440| Symbols: | MADS-box protein (AGL62) | chr5:24323555-24324746 FORWARDvery weakly similar to (73.2)MAD55_ORYSAnot assigned not assigned not assigned not assigned not assigned MADS_MEF2_like MADS MADS MADS_SRF_like SRF-TF	RNA.regulation of transcription.MADS box transcription factor family	27_3_24
CUST_66981_PI403524517	0.0480974	0.0351076	down	2.49929	-2.49929	-1.32152	1.75416	0.432641	35_19129	Rep: Harpin binding protein 1 - Triticum aestivum (Wheat)	UniRef90_Q5QJA6	CHR3V7|COORD:8376643..8378232| plastid-lipid associated protein PAP / fibrillin family protein	AT3G23400.1	CHR11V5|COORD:22159147..22161019|protein harpin binding protein 1, putative, expressed	LOC_Os11g38260.1	no descriptionmoderately similar to ( 251)AT3G23400| Symbols: | plastid-lipid associated protein PAP / fibrillin family protein | chr3:8376643-8378232 REVERSEnot assigned PAP_fibrillin PRK12678 PRK07003	cell.organisation	31_1
CUST_87536_PI403524517	0.0249067	0.0152713	up	2.23569	2.23569	1.16072	-0.889191	0.271528	35_25059	Cluster: Putative ribosomal RNA apurinic site specific lyase; n=1; Oryza sativa (japonica cultivar-group)|Rep: Putative ribosomal RNA apurinic site specific lya	UniRef90_Q8L590	CHR1V7|COORD:5675918..5678679| SR45 (arginine/serine-rich 45); RNA binding	AT1G16610.2	CHR01V5|COORD:23678694..23680783|protein ribosomal RNA apurinic site specific lyase, putative	LOC_Os01g41260.1	no descriptionnot assigned	not assigned.unknown	35_2
CUST_15512_PI403524517	0.00503098	0.00127304	up	2.80986	2.80986	1.4905	-1.52571	-0.0352055	35_4479	Cluster: Hypothetical protein P0021H10.8-1; n=1; Oryza sativa (japonica cultivar-group)|Rep: Hypothetical protein P0021H10.8-1 - Oryza sativa (japonica cultivar	UniRef90_Q69Y38	CHR5V7|COORD:7826860..7828537| DNAJ heat shock N-terminal domain-containing protein	AT5G23240.1	CHR06V5|COORD:15917852..15914520|protein 3Fe-4S ferredoxin, putative, expressed	LOC_Os06g28050.3	no descriptionweakly similar to ( 138)AT5G23240| Symbols: | DNAJ heat shock N-terminal domain-containing protein | chr5:7826860-7828537 REVERSEnot assigned not assigned not assigned not assigned not assigned not assigned not assigned not assigned DnaJ DnaJ DnaJ PRK10767 Fer djlA CbpA	stress.abiotic.heat	20_2_1
CUST_22213_PI403524517	0.00617414	0.00228116	up	4.71193	4.71193	2.23632	-2.82324	-0.58692	35_6454	Cluster: Hypothetical protein P0552F09.132; n=1; Oryza sativa (japonica cultivar-group)|Rep: Hypothetical protein P0552F09.132 - Oryza sativa (japonica cultivar	UniRef90_Q7X770	0	0	CHR07V5|COORD:25534224..25537605|protein expressed protein	LOC_Os07g42650.2	no description	not assigned.unknown	35_2
CUST_178417_PI403524517	0.0168717	0.00923636	up	2.27733	2.27733	1.18735	-0.842611	0.344735	35_49618	Rep: Glycine-rich protein GRP22-like - Oryza sativa (japonica cultivar-group)	UniRef90_Q6H3Y0	CHR5V7|COORD:24578096..24579378| GR-RBP3 (glycine-rich RNA-binding protein 3); RNA binding	AT5G61030.1	CHR02V5|COORD:26265810..26266788|protein glycine-rich cell wall structural protein 2 precursor, putative, expressed	LOC_Os02g43540.1	no description	not assigned.unknown	35_2
CUST_17542_PI404877155	0.0123151	0.00608264	down	2.81887	-2.81887	-1.49511	1.08009	-0.415029	HV_CEb0001H12r2_at	putative amino acid permease 6 [Oryza sativa (japonica cultivar-group)] dbj|BAC07329.1| putative amino acid permease 6 [Oryza sativa (japoni	NP_915026.1	amino acid permease I (AAP1)	At1g58360.1	protein Transmembrane amino acid transporter protein	Os12g09300	NAT2;NEUTRAL AMINO ACID TRANSPORTER 2;amino acid permease I (AAP1), identical to amino acid permease I GI:22641 from (Arabidopsis thaliana)	transport.amino acids	34_3
CUST_23933_PI399408534	0.0219741	0.0129385	down	5.77382	-5.77382	-2.52953	1.24066	-1.28886	35_27247	Cluster: MADS-box transcription factor TaAGL42; n=1; Triticum aestivum|Rep: MADS-box transcription factor TaAGL42 - Triticum aestivum (Wheat)	UniRef90_Q1G167	CHR4V7|COORD:12023957..12027432| AGL19 (AGAMOUS-LIKE 19); transcription factor	AT4G22950.1	CHR01V5|COORD:40671221..40691433|protein MADS-box transcription factor 8, putative, expressed	LOC_Os01g69850.1	no descriptionvery weakly similar to (90.1)AT4G22950| Symbols: GL19, AGL19 | AGL19 (AGAMOUS-LIKE 19); transcription factor | chr4:12023957-12027432 REVERSEvery weakly similar to (94.0)MAD50_ORYSAnot assigned not assigned MADS_MEF2_like MADS MADS MADS_SRF_like SRF-TF ARG80	RNA.regulation of transcription.MADS box transcription factor family	27_3_24
CUST_26379_PI403524517	0.00294892	0.000523774	down	2.26155	-2.26155	-1.17731	0.701075	-0.476236	35_7644	Cluster: Complex 1 protein containing protein, expressed; n=1; Oryza sativa (japonica cultivar-group)|Rep: Complex 1 protein containing protein, expressed - Ory	UniRef90_Q10S37	CHR1V7|COORD:28548261..28548734| EMB1793 (EMBRYO DEFECTIVE 1793); catalytic	AT1G76060.1	CHR03V5|COORD:1993906..1994713|protein EMB1793, putative, expressed	LOC_Os03g04380.1	no descriptionvery weakly similar to (78.6)AT1G76060| Symbols: EMB1793 | EMB1793 (EMBRYO DEFECTIVE 1793); catalytic | chr1:28548261-28548734 REVERSEComplex1_LYR	not assigned.no ontology	35_1
CUST_1315_PI403524517	0.0174571	0.00976916	down	2.18673	-2.18673	-1.12878	1.17222	0.0434469	35_348	Cluster: Chlorophyll a-b binding protein 3C, chloroplast precursor; n=24; Eukaryota|Rep: Chlorophyll a-b binding protein 3C, chloroplast precursor - Solanum	UniRef90_P07369	CHR2V7|COORD:14529795..14530592| LHB1B2 (Photosystem II light harvesting complex gene 1.5); chlorophyll binding	AT2G34420.1	CHR01V5|COORD:23934196..23935404|protein chlorophyll a-b binding protein 2, chloroplast precursor, putative, expressed	LOC_Os01g41710.1	no descriptionmoderately similar to ( 444)AT2G34420| Symbols: LHCB1.5, LHB1B2 | LHB1B2 (Photosystem II light harvesting complex gene 1.5); chlorophyll binding | chr2:14529795-14530592 REVERSEmoderately similar to ( 486)CB21_WHEATChlorophyll a-b binding protein, chloroplast precursor - Triticum aestivum (Wheat)Chloroa_b-bind	PS.lightreaction.photosystem II.LHC-II	1_1_1_1
CUST_124372_PI403524517	0.00133723	0.000136671	up	2.57495	2.57495	1.36454	-1.20457	0.159977	35_35059	Cluster: Putative transcription factor IIA small subunit; n=1; Oryza sativa (japonica cultivar-group)|Rep: Putative transcription factor IIA small subunit - Ory	UniRef90_Q5JLE4	CHR4V7|COORD:12633470..12634563| transcription initiation factor IIA gamma chain / TFIIA-gamma (TFIIA-S)	AT4G24440.1	CHR01V5|COORD:43145879..43147974|protein transcription initiation factor IIA gamma chain, putative, expressed	LOC_Os01g73890.1	no description	not assigned.unknown	35_2
CUST_68358_PI403524517	0.0082268	0.00360298	up	3.4737	3.4737	1.79647	-0.00275421	1.79372	35_19546	Cluster: Putative organic cation transporter; n=2; Oryza sativa (japonica cultivar-group)|Rep: Putative organic cation transporter - Oryza sativa (japonica cult	UniRef90_Q6ZF47	CHR1V7|COORD:29859033..29860616| transporter-related	AT1G79360.1	CHR07V5|COORD:22425967..22427944|protein organic cation transporter 3, putative, expressed	LOC_Os07g37454.1	no descriptionweakly similar to ( 167)AT1G79360| Symbols: | transporter-related | chr1:29859033-29860616 REVERSEnot assigned not assigned MFS_1 PRK12323 Sugar_tr AraJ	transport.unspecified cations	34_14
CUST_60324_PI403524517	0.0119582	0.00576215	up	3.50123	3.50123	1.80786	-2.63773	-0.829872	35_17195	Cluster: Saccharopin dehydrogenase-like protein; n=1; Hordeum vulgare subsp. vulgare|Rep: Saccharopin dehydrogenase-like protein - Hordeum vulgare var.	UniRef90_Q8GTD2	CHR4|COORD:15985201..15991541| lysine-ketoglutarate reductase/saccharopine dehydrogenase bifunctional enzyme, identical to lysine-ketoglutarate reductase/saccha	AT4G33150.2	CHR02V5|COORD:33260713..33247232|protein alpha-aminoadipic semialdehyde synthase, putative, expressed	LOC_Os02g54254.1	no descriptionhighly similar to ( 590)AT4G33150| Symbols: LKR/SDH, LKR, SDH | LKR (SACCHAROPINE DEHYDROGENASE) | chr4:15985482-15991072 REVERSEnot assigned Saccharop_dh LYS9 Saccharop_dh_N	amino acid metabolism.degradation.aspartate family.lysine	13_2_3_5
CUST_31033_PI403524517	0.0471944	0.0343336	down	2.15706	-2.15706	-1.10906	-0.123188	-1.23225	35_8957	Cluster: P0497A05.3 protein; n=2; Oryza sativa (japonica cultivar-group)|Rep: P0497A05.3 protein - Oryza sativa (japonica cultivar-group)	UniRef90_Q8LIW8	CHR5V7|COORD:25366269..25370125| tetratricopeptide repeat (TPR)-containing protein	AT5G63200.1	CHR01V5|COORD:39800687..39794145|protein TPR Domain containing protein, expressed	LOC_Os01g67920.2	no descriptionvery weakly similar to (58.2)AT5G63200| Symbols: | tetratricopeptide repeat (TPR)-containing protein | chr5:25366269-25370125 FORWARD	not assigned.no ontology.pentatricopeptide (PPR) repeat-containing protein	35_1_5
CUST_12376_PI403524517	0.000354377	1.83999e-05	down	3.47498	-3.47498	-1.797	-0.556579	-2.35358	35_3525	Rep: OSIGBa0092M08.2 protein - Oryza sativa (Rice)	UniRef90_Q01I50	CHR3V7|COORD:19998738..19999181| protease inhibitor/seed storage/lipid transfer protein (LTP) family protein	AT3G53980.2	CHR04V5|COORD:20356070..20357097|protein lipid binding protein, putative, expressed	LOC_Os04g33920.1	no descriptionweakly similar to ( 135)AT5G05960| Symbols: | protease inhibitor/seed storage/lipid transfer protein (LTP) family protein | chr5:1790257-1790695 FORWARDAAI_LTSS Tryp_alpha_amyl	misc.protease inhibitor/seed storage/lipid transfer protein (LTP) family protein	26_21
CUST_1650_PI403524517	0.0162464	0.00884361	down	2.4322	-2.4322	-1.28226	1.6818	0.399539	35_436	Cluster: Chlorophyll a-b binding protein 3C, chloroplast precursor; n=24; Eukaryota|Rep: Chlorophyll a-b binding protein 3C, chloroplast precursor - Solanum	UniRef90_P07369	CHR2V7|COORD:14529795..14530592| LHB1B2 (Photosystem II light harvesting complex gene 1.5); chlorophyll binding	AT2G34420.1	CHR01V5|COORD:30357845..30358901|protein chlorophyll a-b binding protein 2, chloroplast precursor, putative, expressed	LOC_Os01g52240.1	no descriptionmoderately similar to ( 448)AT2G34420| Symbols: LHCB1.5, LHB1B2 | LHB1B2 (Photosystem II light harvesting complex gene 1.5); chlorophyll binding | chr2:14529795-14530592 REVERSEmoderately similar to ( 489)CB21_WHEATChlorophyll a-b binding protein, chloroplast precursor - Triticum aestivum (Wheat)Chloroa_b-bind	PS.lightreaction.photosystem II.LHC-II	1_1_1_1
CUST_72089_PI403524517	0.00925141	0.00418677	up	2.01881	2.01881	1.0135	0.0328716	1.04637	35_20664	0	0	CHR3V7|COORD:8063070..8064482| leucine-rich repeat family protein / extensin family protein	AT3G22800.1	0	0	no description	not assigned.unknown	35_2
CUST_3408_PI404877155	0.0141324	0.00739284	up	2.72078	2.72078	1.44402	0.15319	1.59721	Contig13874_at	RAFTIN1a anther protein [Triticum aestivum] emb|CAE02613.1| RAFTIN1a protein [Triticum aestivum]	CAE02612.1	dehydration-responsive protein (RD22)	At5g25610.1	protein BURP domain, putative	Os08g38810	NONE	stress.abiotic.drought/salt	20_2_3
CUST_23704_PI403524517	0.0112415	0.00527884	up	4.74889	4.74889	2.24759	-1.70477	0.542817	35_6888	Cluster: Putative CRK1 protein; n=2; Oryza sativa (japonica cultivar-group)|Rep: Putative CRK1 protein - Oryza sativa (japonica cultivar-group)	UniRef90_Q6YU34	CHR1V7|COORD:21374716..21377525| protein kinase family protein	AT1G57700.1	CHR02V5|COORD:21219175..21222862|protein transposon protein, putative, unclassified, expressed	LOC_Os02g35300.3	no descriptionvery weakly similar to (94.7)AT1G57700| Symbols: | protein kinase family protein | chr1:21374716-21377525 FORWARD	protein.postranslational modification	29_4
CUST_116093_PI403524517	0.0228062	0.0138169	up	2.27746	2.27746	1.18743	-1.07602	0.111408	35_32919	Cluster: Hypothetical protein OJ1626B05.2; n=1; Oryza sativa (japonica cultivar-group)|Rep: Hypothetical protein OJ1626B05.2 - Oryza sativa (japonica cultivar-g	UniRef90_Q8H855	CHR2V7|COORD:17520215..17521107| similar to Os03g0226700 [Oryza sativa (japonica cultivar-group)] (GB:NP_001049441.1); similar to Methyltransferase type	AT2G41950.1	CHR03V5|COORD:6635783..6633739|protein expressed protein	LOC_Os03g12560.1	no descriptionvery weakly similar to (50.1)AT2G41950| Symbols: | similar to Os03g0226700 [Oryza sativa (japonica cultivar-group)] (GB:NP_001049441.1); similar to Methyltransferase type 11 [Syntrophobacter fumaroxidans MPOB] (GB:YP_847674.1); contains domain Hypothetical protein MTH1020 (SSF75569) | chr2:17520215-17521107 FORWARD	not assigned.unknown	35_2
CUST_68067_PI403524517	0.0038369	0.000765512	up	3.02639	3.02639	1.5976	-1.19388	0.403716	35_19451	Cluster: Putative proline-rich protein APG; n=1; Oryza sativa (japonica cultivar-group)|Rep: Putative proline-rich protein APG - Oryza sativa (japonica cultivar	UniRef90_Q6Z7T3	CHR1V7|COORD:27991811..27993426| GDSL-motif lipase/hydrolase family protein	AT1G74460.1	CHR02V5|COORD:30961730..30959713|protein anther-specific proline-rich protein APG precursor, putative, expressed	LOC_Os02g50690.1	no descriptionvery weakly similar to (54.3)AT3G16370| Symbols: | GDSL-motif lipase/hydrolase family protein | chr3:5556934-5558357 FORWARDSGNH_plant_lipase_like	misc.GDSL-motif lipase	26_28
CUST_33020_PI399408534	0.00547624	0.00158558	down	2.84915	-2.84915	-1.51053	1.08992	-0.420611	35_4909	Rep: VIVIPAROUS1 protein - Triticum aestivum (Wheat)	UniRef90_Q9M3N5	CHR3V7|COORD:8997918..9000787| ABI3 (ABA INSENSITIVE 3); DNA binding / transcription factor/ transcriptional activator	AT3G24650.1	CHR01V5|COORD:40053837..40050004|protein protein viviparous, putative, expressed	LOC_Os01g68370.3	no descriptionweakly similar to ( 197)AT3G24650| Symbols: ABI3 | ABI3 (ABA INSENSITIVE 3); DNA binding / transcription factor/ transcriptional activator | chr3:8997918-9000787 FORWARDmoderately similar to ( 256)VIV_ORYSAnot assigned not assigned not assigned not assigned B3	hormone metabolism.abscisic acid.signal transduction	17_1_2
CUST_18963_PI403524517	0.00470015	0.00113215	up	2.32763	2.32763	1.21886	-1.09666	0.122204	35_5493	Cluster: Os01g0838800 protein; n=2; Oryza sativa (japonica cultivar-group)|Rep: Os01g0838800 protein - Oryza sativa (japonica cultivar-group)	UniRef90_Q0JHW6	CHR3V7|COORD:3006736..3007921| clathrin adaptor complex small chain family protein	AT3G09800.1	CHR01V5|COORD:36308451..36311604|protein coatomer subunit zeta-2, putative, expressed	LOC_Os01g62150.1	no descriptionmoderately similar to ( 246)AT3G09800| Symbols: | clathrin adaptor complex small chain family protein | chr3:3007158-3007921 REVERSEnot assigned RET3 Clat_adaptor_s	protein.targeting.secretory pathway.unspecified	29_3_4_99
CUST_13436_PI399408534	0.000106763	2.68189e-06	down	5.07733	-5.07733	-2.34407	0.353178	-1.99089	35_15612	Rep: Os08g0157600 protein - Oryza sativa (japonica cultivar-group)	UniRef90_Q0J7W9	CHR2V7|COORD:19253074..19255786| CCA1 (CIRCADIAN CLOCK ASSOCIATED 1); transcription factor	AT2G46830.1	CHR08V5|COORD:3359386..3367090|protein LHY protein, putative, expressed	LOC_Os08g06110.5	no descriptionvery weakly similar to (93.2)AT2G46830| Symbols: CCA1 | CCA1 (CIRCADIAN CLOCK ASSOCIATED 1); transcription factor | chr2:19253965-19255786 FORWARD	RNA.regulation of transcription.MYB-related transcription factor family	27_3_26
CUST_109887_PI403524517	0.0256019	0.0158221	up	2.13419	2.13419	1.09369	-1.57336	-0.47967	35_31226	0	0		0	0	0	no description	not assigned.unknown	35_2
CUST_80635_PI403524517	0.0292327	0.0190617	down	2.16553	-2.16553	-1.11472	1.28301	0.168286	35_23125	Rep: Sig5 - Oryza sativa (japonica cultivar-group)	UniRef90_Q84JN3	CHR5V7|COORD:8157797..8159749| SIGE (RNA polymerase sigma subunit E); DNA binding / DNA-directed RNA polymerase/ sigma factor/ transcription factor	AT5G24120.1	CHR05V5|COORD:29141766..29144351|protein RNA polymerase sigma factor rpoD, putative, expressed	LOC_Os05g50930.1	no descriptionmoderately similar to ( 388)AT5G24120| Symbols: SIG5, SIGE | SIGE (RNA polymerase sigma subunit E); DNA binding / DNA-directed RNA polymerase/ sigma factor/ transcription factor | chr5:8157797-8159749 REVERSEnot assigned not assigned not assigned not assigned not assigned RpoD PRK05901 PRK07406 PRK07405 PRK05949 PRK07598 PRK05658 PRK09210 PRK07921 PRK05657 FliA PRK05803 rpoH2 PRK055…	RNA.transcription	27_2
CUST_13357_PI404877155	0.0129055	0.00646845	up	3.11823	3.11823	1.64073	-2.32911	-0.688382	Contig7064_s_at	saccharopin dehydrogenase-like protein [Hordeum vulgare subsp. vulgare]	CAD48130.1	lysine-ketoglutarate reductase/saccharopine dehydrogenase bifunctional enzyme	At4g33150.1	protein Similar to saccharopin dehydrogenase-like protein	Os02g54250	lysine-ketoglutarate reductase/saccharopine dehydrogenase bifunctional enzyme, identical to lysine-ketoglutarate reductase/saccharopine dehydrogenase GI:2052508 from (Arabidopsis thaliana) or lysine-ketoglutarate reductase/saccharopine dehydrogenase bifu	amino acid metabolism.degradation.aspartate family.lysine	13_2_3_5
CUST_14603_PI404877155	0.0136344	0.00691131	down	2.42626	-2.42626	-1.27873	1.20529	-0.0734463	Contig841_x_at	chlorophyll a/b-binding protein WCAB precursor [Triticum aestivum]	AAB18209.1	chlorophyll A-B binding protein / LHCII type I (LHB1B2)	At2g34420.1	protein Chlorophyll A-B binding protein, putative	Os01g41710	Chlorophyll A-B binding protein 3C, chloroplast precursor (LHCII type I CAB-3C) (LHCP) pir	PS.lightreaction.photosystem II.LHC-II	1_01_01_01
CUST_50597_PI403524517	0.00520138	0.00134147	up	3.00841	3.00841	1.589	-0.531428	1.05757	35_14442	Rep: Beta-amylase - Triticum aestivum (Wheat)	UniRef90_P93594	CHR4V7|COORD:8666734..8669357| ATBETA-AMY (BETA-AMYLASE); beta-amylase	AT4G15210.1	CHR07V5|COORD:21502121..21504662|protein beta-amylase, putative	LOC_Os07g35940.1	no descriptionhighly similar to ( 644)AT4G15210| Symbols: BMY1, AT-BETA-AMY, RAM1, ATBETA-AMY | ATBETA-AMY (BETA-AMYLASE); beta-amylase | chr4:8666852-8669357 REVERSEnearly identical (1006)AMYB_WHEATBeta-amylase - Triticum aestivum (Wheat)Glyco_hydro_14	major CHO metabolism.degradation.starch.starch cleavage	2_2_2_1
CUST_5348_PI403524517	0.0326007	0.0223684	up	2.48812	2.48812	1.31506	-1.49456	-0.179501	35_1476	Cluster: Putative early nodulin 8; n=1; Oryza sativa (japonica cultivar-group)|Rep: Putative early nodulin 8 - Oryza sativa (japonica cultivar-group)	UniRef90_Q7XHN5	CHR3V7|COORD:9675656..9677126| GDSL-motif lipase/hydrolase family protein	AT3G26430.1	CHR07V5|COORD:23814764..23812443|protein esterase precursor, putative, expressed	LOC_Os07g39740.1	no descriptionmoderately similar to ( 377)AT3G26430| Symbols: | GDSL-motif lipase/hydrolase family protein | chr3:9675656-9677126 FORWARDmoderately similar to ( 348)EST_HEVBREsterase precursor - Hevea brasiliensis (Para rubber tree)SGNH_plant_lipase_like fatty_acyltransferase_like COG3240 Triacylglycerol_lipase_like Lipase_GDSL	misc.GDSL-motif lipase	26_28
CUST_148486_PI403524517	0.00388788	0.000794604	up	10.1388	10.1388	3.34181	-2.50896	0.832855	35_41538	0	0		0	0	0	no description	not assigned.unknown	35_2
CUST_5733_PI403524517	0.0249067	0.0152341	up	2.2872	2.2872	1.19358	-0.595473	0.598112	35_1584	Cluster: Expressed protein; n=2; Oryza sativa (japonica cultivar-group)|Rep: Expressed protein - Oryza sativa (japonica cultivar-group)	UniRef90_Q6F2V2	CHR3V7|COORD:5356789..5358425| similar to Os03g0586500 [Oryza sativa (japonica cultivar-group)] (GB:NP_001050569.1); similar to expressed protein [Oryza	AT3G15840.3	CHR03V5|COORD:21589502..21591873|protein expressed protein	LOC_Os03g38950.2	no descriptionweakly similar to ( 142)AT3G15840| Symbols: | similar to Os03g0586500 [Oryza sativa (japonica cultivar-group)] (GB:NP_001050569.1); similar to expressed protein [Oryza sativa (japonica cultivar-group)] (GB:ABF97352.1) | chr3:5356789-5358425 REVERSE	not assigned.unknown	35_2
CUST_73682_PI403524517	0.000327814	1.4364e-05	up	3.83283	3.83283	1.93841	-1.95912	-0.020709	35_21130	0	0	0	0	0	0	no description	not assigned.unknown	35_2
CUST_1594_PI403524517	0.0191181	0.0110243	down	2.01905	-2.01905	-1.01368	0.94641	-0.0672703	35_421	Cluster: Chlorophyll a-b binding protein 3C, chloroplast precursor; n=24; Eukaryota|Rep: Chlorophyll a-b binding protein 3C, chloroplast precursor - Solanum	UniRef90_P07369	CHR2V7|COORD:14529795..14530592| LHB1B2 (Photosystem II light harvesting complex gene 1.5); chlorophyll binding	AT2G34420.1	CHR01V5|COORD:23934196..23935404|protein chlorophyll a-b binding protein 2, chloroplast precursor, putative, expressed	LOC_Os01g41710.1	no descriptionmoderately similar to ( 449)AT2G34420| Symbols: LHCB1.5, LHB1B2 | LHB1B2 (Photosystem II light harvesting complex gene 1.5); chlorophyll binding | chr2:14529795-14530592 REVERSEmoderately similar to ( 491)CB21_WHEATChlorophyll a-b binding protein, chloroplast precursor - Triticum aestivum (Wheat)Chloroa_b-bind	PS.lightreaction.photosystem II.LHC-II	1_1_1_1
CUST_130316_PI403524517	0.00542668	0.0014269	down	2.01974	-2.01974	-1.01417	0.452829	-0.561339	35_36597	Cluster: 40S ribosomal protein S15; n=3; Oryza sativa|Rep: 40S ribosomal protein S15 - Oryza sativa (Rice)	UniRef90_P31674	CHR1V7|COORD:1141851..1142959| RPS15 (RIBOSOMAL PROTEIN S15); structural constituent of ribosome	AT1G04270.2	CHR03V5|COORD:33232243..33229629|protein 40S ribosomal protein S15, putative, expressed	LOC_Os03g58430.1	no descriptionvery weakly similar to (65.9)AT5G09500| Symbols: | 40S ribosomal protein S15 (RPS15C) | chr5:2954045-2954851 REVERSEvery weakly similar to (74.7)RS15_ORYSAnot assigned	protein.synthesis.misc ribososomal protein	29_2_2
CUST_92514_PI403524517	0.0396366	0.0280639	up	2.2814	2.2814	1.18992	-0.94163	0.248289	35_26452	Cluster: SCUTL1, putative, expressed; n=2; Oryza sativa (japonica cultivar-group)|Rep: SCUTL1, putative, expressed - Oryza sativa (japonica cultivar-group)	UniRef90_Q10P75	0	0	CHR03V5|COORD:7605508..7608731|protein thaumatin-like protein 1 precursor, putative, expressed	LOC_Os03g14050.2	no description	not assigned.unknown	35_2
CUST_22441_PI403524517	0.00551048	0.00181001	up	3.27595	3.27595	1.71191	-1.99031	-0.278394	35_6518	Cluster: Pumilio-family RNA binding repeat containing protein, expressed; n=1; Oryza sativa (japonica cultivar-group)|Rep: Pumilio-family RNA binding repeat	UniRef90_Q2QQH7	CHR1V7|COORD:29412793..29415077| APUM7 (ARABIDOPSIS PUMILIO 7); RNA binding	AT1G78160.1	CHR12V5|COORD:18589918..18592583|protein maternal protein pumilio, putative, expressed	LOC_Os12g31000.1	no descriptionmoderately similar to ( 303)AT1G78160| Symbols: APUM7 | APUM7 (ARABIDOPSIS PUMILIO 7); RNA binding | chr1:29412793-29415077 FORWARDnot assigned not assigned COG5099	not assigned.no ontology.pumilio/Puf RNA-binding domain-containing protein	35_1_12
CUST_87949_PI403524517	0.00547624	0.00156315	up	2.00768	2.00768	1.00553	-0.94482	0.0607074	35_25180	0	0	0	0	0	0	no description	not assigned.unknown	35_2
CUST_118260_PI403524517	0.0294607	0.0193538	up	2.23273	2.23273	1.15881	-1.03771	0.121103	35_33489	0	0		0	0	0	no description	not assigned.unknown	35_2
CUST_92172_PI403524517	0.0215667	0.0126462	up	2.5093	2.5093	1.32729	-0.693281	0.634004	35_26356	Cluster: Hypothetical protein CBG21491; n=1; Caenorhabditis briggsae|Rep: Hypothetical protein CBG21491 - Caenorhabditis briggsae	UniRef90_Q60R78	CHR1V7|COORD:23241239..23242177| invertase/pectin methylesterase inhibitor family protein	AT1G62760.1	CHR05V5|COORD:14336324..14338283|protein tetratricopeptide-like helical, putative, expressed	LOC_Os05g24890.1	no description	not assigned.unknown	35_2
CUST_10270_PI404877155	0.00294892	0.000520665	up	2.56806	2.56806	1.36068	-1.01444	0.346233	Contig4011_at	oxygenase-related [Arabidopsis thaliana] gb|AAM97054.1| unknown protein [Arabidopsis thaliana] gb|AAN15506.1| unknown protein [Arabidopsis t	NP_172904.2	4968371|oxygenase-related	At1g14520.1	protein expressed protein	Os06g36560	expressed protein, similar to myo-inositol oxygenase (Sus scrofa) gi:17432544:gb:AAL39076	minor CHO metabolism.myo-inositol.myo inositol oxygenases	3_4_04
CUST_122210_PI403524517	0.000734803	5.38336e-05	down	7.62576	-7.62576	-2.93088	2.46397	-0.466911	35_34494	0	0		0	0	0	no description	not assigned.unknown	35_2
CUST_24039_PI399408534	0.0032923	0.000600785	up	6.20944	6.20944	2.63446	-3.5767	-0.942237	35_19636	Cluster: Induced protein MgI1; n=2; Oryza sativa (japonica cultivar-group)|Rep: Induced protein MgI1 - Oryza sativa (japonica cultivar-group)	UniRef90_Q6PT61	CHR3|COORD:17194075..17196203| similar to myb family transcription factor [Arabidopsis thaliana] (TAIR:At5g59570.1); similar to induced protein MgI1	AT3G46640.2	CHR01V5|COORD:43202363..43201055|protein ARR1 protein-like, putative, expressed	LOC_Os01g74020.1	no descriptionweakly similar to ( 152)AT3G46640| Symbols: LUX, PCL1 | PCL1 (PHYTOCLOCK 1); DNA binding | chr3:17194233-17195204 FORWARDnot assigned not assigned not assigned not assigned not assigned not assigned not assigned not assigned not assigned not assigned not assigned not assigned PRK12323 Pneumo_att_G PRK07764 PRK07003 APC_basic PRK00708 Herpes_BLLF1	RNA.regulation of transcription.G2-like transcription factor family, GARP	27_3_20
CUST_106406_PI403524517	0.0101927	0.00471196	up	2.04883	2.04883	1.0348	-0.260685	0.774115	35_30285	Cluster: Putative membrane protein; n=1; Emiliania huxleyi virus 86|Rep: Putative membrane protein - Emiliania huxleyi virus 86	UniRef90_Q4A2B5	CHR5V7|COORD:7786176..7792083| HUA2 (ENHANCER OF AG-4 2)	AT5G23150.1	CHR03V5|COORD:198324..199410|protein NT16 polypeptide, putative, expressed	LOC_Os03g01320.1	no descriptionnot assigned not assigned not assigned not assigned not assigned not assigned not assigned not assigned not assigned not assigned not assigned not assigned TT_ORF1 PRK07764 DUF1421 Extensin_2 PRK06958 PRK12323 Drf_FH1 Totivirus_coat	not assigned.unknown	35_2
CUST_10430_PI404877155	0.0162464	0.0088545	down	2.43834	-2.43834	-1.2859	1.59922	0.313322	Contig418_at	chlorophyll a/b-binding protein WCAB precursor [Triticum aestivum]	AAB18209.1	chlorophyll A-B binding protein / LHCII type I (LHB1B2)	At2g34420.1	protein Chlorophyll A-B binding protein, putative	Os01g52240	chlorophyll a/b binding protein	PS.lightreaction.photosystem II.LHC-II	1_01_01_01
CUST_103943_PI403524517	0.000995608	8.23617e-05	down	9.99164	-9.99164	-3.32072	2.35151	-0.969215	35_29630	Cluster: P0696G06.26 protein; n=1; Oryza sativa (japonica cultivar-group)|Rep: P0696G06.26 protein - Oryza sativa (japonica cultivar-group)	UniRef90_Q8L419	CHR5V7|COORD:14502021..14502572| similar to unknown protein [Arabidopsis thaliana] (TAIR:AT5G36710.1); similar to conserved hypothetical protein [Medicago	AT5G36800.1	CHR05V5|COORD:24961427..24962434|protein expressed protein	LOC_Os05g43140.1	no descriptionweakly similar to ( 113)AT5G36710| Symbols: | similar to unknown protein [Arabidopsis thaliana] (TAIR:AT5G36800.1); similar to conserved hypothetical protein [Medicago truncatula] (GB:ABE78001.1) | chr5:14442721-14443272 REVERSE	not assigned.unknown	35_2
CUST_32294_PI403524517	0.00763872	0.00310381	up	2.64285	2.64285	1.4021	-0.793245	0.608852	35_9312	Cluster: Putative zinc finger protein; n=1; Oryza sativa (japonica cultivar-group)|Rep: Putative zinc finger protein - Oryza sativa (japonica cultivar-group)	UniRef90_Q6H630	CHR1V7|COORD:28369720..28371059| zinc finger (B-box type) family protein	AT1G75540.1	CHR02V5|COORD:26021916..26023620|protein salt tolerance-like protein, putative, expressed	LOC_Os02g43170.1	no description	not assigned.unknown	35_2
CUST_27769_PI403524517	0.00547937	0.00163399	down	2.21882	-2.21882	-1.14979	0.176856	-0.972938	35_8030	Rep: PG1 - Hordeum vulgare (Barley)	UniRef90_Q7XZU9	CHR2V7|COORD:9634817..9637920| similar to glycine-rich protein [Arabidopsis thaliana] (TAIR:AT4G37900.1); similar to Protein of unknown function DUF1399 [Medica	AT2G22660.2	CHR11V5|COORD:23723116..23716101|protein pg1, putative, expressed	LOC_Os11g40590.3	no description	not assigned.unknown	35_2
CUST_120697_PI403524517	0.00514971	0.00131562	up	3.18532	3.18532	1.67144	0.289718	1.96116	35_34112	0	0		0	0	0	no description	not assigned.unknown	35_2
CUST_2091_PI403524517	0.00776497	0.00322551	up	2.21739	2.21739	1.14886	-0.936992	0.21187	35_554	Cluster: Putative acid phosphatase; n=1; Hordeum vulgare|Rep: Putative acid phosphatase - Hordeum vulgare (Barley)	UniRef90_Q9M4D6	CHR4V7|COORD:14422316..14423415| acid phosphatase class B family protein	AT4G29260.1	CHR05V5|COORD:5620429..5617833|protein HAD superfamily phosphatase containing protein	LOC_Os05g10330.1	no descriptionmoderately similar to ( 216)AT4G29260| Symbols: | acid phosphatase class B family protein | chr4:14422316-14423415 REVERSEmoderately similar to ( 207)VSPA_SOYBNStem 28 kDa glycoprotein precursor - Glycine max (Soybean)not assigned not assigned Acid_phosphat_B COG2503 DUF566 PRK07003	misc.acid and other phosphatases	26_13
CUST_32690_PI399408534	0.00880903	0.0039437	up	3.74637	3.74637	1.90549	-2.17045	-0.264959	35_568	Cluster: 1-aminocyclopropane-1-carboxylate oxidase; n=2; Oryza sativa|Rep: 1-aminocyclopropane-1-carboxylate oxidase - Oryza sativa (Rice)	UniRef90_O65031	CHR1V7|COORD:1431418..1432694| EFE (ethylene forming enzyme)	AT1G05010.1	CHR02V5|COORD:32552766..32556826|protein 1-aminocyclopropane-1-carboxylate oxidase 1, putative, expressed	LOC_Os02g53180.2	no descriptionmoderately similar to ( 412)AT1G05010| Symbols: EAT1, EFE | EFE (ethylene forming enzyme) | chr1:1431418-1432694 REVERSEmoderately similar to ( 434)ACCO1_ORYSAnot assigned not assigned not assigned not assigned not assigned PcbC 2OG-FeII_Oxy PRK12678 PRK12323 PRK07764 Tymo_45kd_70kd PRK07003	hormone metabolism.ethylene.synthesis-degradation	17_5_1
CUST_17755_PI403524517	0.0280241	0.0177281	up	3.04374	3.04374	1.60584	0.137848	1.74369	35_5126	Rep: Fimbriata-associated protein - Antirrhinum majus (Garden snapdragon)	UniRef90_O48569	CHR5V7|COORD:16871723..16872744| ASK2 (ARABIDOPSIS SKP1-LIKE 2); ubiquitin-protein ligase	AT5G42190.1	CHR11V5|COORD:14959191..14962095|protein SKP1-like protein 1A, putative, expressed	LOC_Os11g26910.1	no descriptionweakly similar to ( 184)AT5G42190| Symbols: SKP1B, ASK2 | ASK2 (ARABIDOPSIS SKP1-LIKE 2); ubiquitin-protein ligase | chr5:16871723-16872744 REVERSEnot assigned not assigned not assigned not assigned SKP1 Skp1 Skp1 Skp1_POZ	protein.degradation.ubiquitin.E3.SCF.SKP	29_5_11_4_3_1
CUST_116629_PI403524517	0.00159121	0.000195574	up	3.94042	3.94042	1.97835	-2.05618	-0.0778289	35_33059	Cluster: Retrotransposon protein, putative, unclassified; n=1; Oryza sativa (japonica cultivar-group)|Rep: Retrotransposon protein, putative, unclassified - Ory	UniRef90_Q7XCD6	CHRMV7|COORD:235916..236392| hypothetical protein	ATMG00860.1	CHR10V5|COORD:21319698..21315179|protein retrotransposon protein, putative, unclassified	LOC_Os10g40400.1	no descriptionvery weakly similar to (52.8)ATMG00860| Symbols: ORF158 | Identical to Hypothetical mitochondrial protein AtMg00860 (ORF158) [Arabidopsis Thaliana] (GB:P92523); similar to Os10g0317000 [Oryza sativa (japonica cultivar-group)] (GB:NP_001064331.1); similar to retrotransposon protein, putative, unclassified [Oryza sativa (japonica cultivar-group)] (GB:ABF94845.1); similar to Os08g04516…	not assigned.unknown	35_2
CUST_89_PI399407379	0.00283277	0.000448004	up	6.11157	6.11157	2.61154	-3.60621	-0.994671	HvRR18
CUST_5698_PI404877155	0.0210834	0.0123115	up	2.0707	2.0707	1.05012	-1.36366	-0.313545	Contig1765_at	dormancy-associated protein - garden pea gb|AAB84193.1| dormancy-associated protein [Pisum sativum]	T06255	dormancy-associated protein, putative (DRM1)	At1g28330.2	protein probable dormancy-associated protein [imported] - Arabidopsis thaliana	Os11g44810	NONE	hormone metabolism.auxin.induced-regulated-responsive-activated	17_2_3
CUST_29886_PI399408534	8.88568e-06	2.16196e-08	up	9.63771	9.63771	3.26869	-2.94912	0.319566	35_38581	Cluster: Cytokinin-regulated kinase-like; n=1; Oryza sativa (japonica cultivar-group)|Rep: Cytokinin-regulated kinase-like - Oryza sativa (japonica cultivar-gro	UniRef90_Q5VMJ7	CHR2V7|COORD:7732318..7734034| similar to unknown protein [Arabidopsis thaliana] (TAIR:AT4G35920.2); similar to Unknown protein [Oryza sativa (japonica	AT2G17780.3	CHR06V5|COORD:2662465..2660305|protein protein kinase, putative, expressed	LOC_Os06g05830.1	no descriptionvery weakly similar to (86.3)AT2G17780| Symbols: MCA2 | similar to unknown protein [Arabidopsis thaliana] (TAIR:AT4G35920.2); similar to Unknown protein [Oryza sativa (japonica cultivar-group)] (GB:AAM51833.1); similar to Os03g0157300 [Oryza sativa (japonica cultivar-group)] (GB:NP_001049013.1) | chr2:7732890-7734034 REVERSEvery weakly similar to (50.8)CRI4_MAIZEPutative receptor pr…	signalling.receptor kinases.DUF 26	30_2_17
CUST_10505_PI404877155	0.00617414	0.0022542	down	11.4473	-11.4473	-3.51693	1.83062	-1.68632	Contig422_at	chlorophyll a/b-binding protein WCAB precursor [Triticum aestivum]	AAB18209.1	chlorophyll A-B binding protein / LHCII type I (LHB1B2)	At2g34420.1	protein Chlorophyll A-B binding protein, putative	Os01g41710	NONE	PS.lightreaction.photosystem II.LHC-II	1_01_01_01
CUST_50460_PI403524517	0.00776001	0.00319085	up	2.11677	2.11677	1.08186	-0.270392	0.811469	35_14407	Cluster: Pherophorin-C1 protein precursor; n=1; Chlamydomonas reinhardtii|Rep: Pherophorin-C1 protein precursor - Chlamydomonas reinhardtii	UniRef90_Q3HTK6	CHR1V7|COORD:22496859..22500684| proline-rich family protein	AT1G61080.1	CHR08V5|COORD:395077..393302|protein vegetative cell wall protein gp1 precursor, putative, expressed	LOC_Os08g01690.1	no descriptionnot assigned not assigned not assigned not assigned not assigned not assigned not assigned not assigned not assigned not assigned not assigned not assigned not assigned not assigned not assigned not assigned not assigned not assigned not assigned not assigned not assigned not assigned not assigned not assigned not assigned not assigned not assigned not assigned not assigned not assi…	not assigned.unknown	35_2
CUST_74789_PI403524517	0.00196091	0.000276723	up	2.19615	2.19615	1.13497	-1.1225	0.0124734	35_21445	Cluster: Proteophosphoglycan ppg4; n=1; Leishmania major strain Friedlin|Rep: Proteophosphoglycan ppg4 - Leishmania major strain Friedlin	UniRef90_Q4FX63	CHR2V7|COORD:18571231..18574707| structural constituent of nuclear pore	AT2G45000.1	0	0	no descriptionnot assigned	not assigned.unknown	35_2
CUST_5569_PI403524517	0.0115164	0.00543595	down	2.33838	-2.33838	-1.22551	1.39725	0.171734	35_1538	Cluster: Cold acclimation protein WCOR615; n=1; Triticum aestivum|Rep: Cold acclimation protein WCOR615 - Triticum aestivum (Wheat)	UniRef90_P93614	CHR3V7|COORD:5310148..5310908| late embryogenesis abundant protein, putative / LEA protein, putative	AT3G15670.1	CHR05V5|COORD:26844337..26845632|protein late embryogenesis abundant protein, group 3, putative, expressed	LOC_Os05g46480.2	no descriptionvery weakly similar to (57.0)AT3G15670| Symbols: | late embryogenesis abundant protein, putative / LEA protein, putative | chr3:5310148-5310908 REVERSEweakly similar to ( 106)LEA1_HORVUABA-inducible protein PHV A1 - Hordeum vulgare (Barley)not assigned not assigned not assigned not assigned not assigned not assigned not assigned not assigned not assigned not assigned not assigned no…	development.late embryogenesis abundant	33_2
CUST_8370_PI404877155	0.0111865	0.00522582	up	4.00178	4.00178	2.00064	-0.728445	1.2722	Contig2479_at	DRE-binding protein 1A [Oryza sativa]	AAN02486.1	DRE-binding protein (DREB1C) / CRT/DRE-binding factor 2 (CBF2)	At4g25470.1	protein DRE-binding protein 1A	Os09g35030	NONE	stress.abiotic.drought/salt	20_2_3
CUST_17874_PI399408534	0.0132268	0.00666165	up	2.11273	2.11273	1.07911	-1.45894	-0.379835	35_5933	Cluster: Os06g0298200 protein; n=1; Oryza sativa (japonica cultivar-group)|Rep: Os06g0298200 protein - Oryza sativa (japonica cultivar-group)	UniRef90_Q0DCR8	CHR3V7|COORD:2442500..2443907| COL9 (CONSTANS-LIKE 9); zinc ion binding	AT3G07650.3	CHR06V5|COORD:11075720..11069109|protein CCT motif family protein, expressed	LOC_Os06g19444.2	no descriptionmoderately similar to ( 226)AT3G07650| Symbols: COL9 | COL9 (CONSTANS-LIKE 9); zinc ion binding | chr3:2442500-2443907 FORWARDBBOX	RNA.regulation of transcription.C2C2(Zn) CO-like, Constans-like zinc finger family	27_3_7
CUST_2249_PI404877155	0.0144062	0.00757117	up	2.56557	2.56557	1.35928	-0.0284902	1.33079	Contig12612_at	ozone-responsive stress-related protein-like [Oryza sativa (japonica cultivar-group)] dbj|BAA92734.1| ozone-responsive stress-related protei	NP_910318.1	ozone-responsive stress-related protein, putative	At1g01170.1	protein hypothetical protein	Os06g02470	ozone-responsive stress-related protein, putative, similar to stress-related ozone-induced protein AtOZI1 (GI:790583) (Arabidopsis thaliana); contains 1 predicted transmembrane domain; or similar to stress-related ozone-induced protein (OZI1) / stress-re	stress.abiotic.unspecified	20_2_99
CUST_160235_PI403524517	0.00159121	0.000197311	up	2.0936	2.0936	1.06598	-1.0441	0.0218868	35_44715	Cluster: OSJNBb0065L13.2 protein; n=2; Oryza sativa (japonica cultivar-group)|Rep: OSJNBb0065L13.2 protein - Oryza sativa (japonica cultivar-group)	UniRef90_Q7X6D5	CHR2V7|COORD:8763556..8766926| protein kinase family protein	AT2G20300.1	CHR04V5|COORD:25234353..25240710|protein ATP binding protein, putative, expressed	LOC_Os04g43020.1	no description	not assigned.unknown	35_2
CUST_617_PI404877155	0.00728961	0.0028378	up	2.52567	2.52567	1.33667	-1.34439	-0.00772095	Contig10546_at	OSJNBa0018M05.19 [Oryza sativa (japonica cultivar-group)]	CAE03244.2	DNAJ heat shock N-terminal domain-containing protein	At5g23240.1	protein expressed protein	Os06g28050	NONE	stress.abiotic.heat	20_2_1
CUST_91211_PI403524517	0.00646477	0.00245434	down	2.04251	-2.04251	-1.03034	0.845752	-0.184588	35_26080	Rep: Hypothetical protein - Coccidioides immitis RS	UniRef90_Q1DPC4	CHR2V7|COORD:1610503..1612899| cation efflux family protein	AT2G04620.1	CHR08V5|COORD:22862320..22854254|protein zinc transporter SLC39A7, putative, expressed	LOC_Os08g36420.4	no description	not assigned.unknown	35_2
CUST_95206_PI403524517	0.00286677	0.00048732	down	2.12248	-2.12248	-1.08575	1.15486	0.0691074	35_27208	Cluster: Isoamylase N-terminal domain containing protein, expressed; n=1; Oryza sativa (japonica cultivar-group)|Rep: Isoamylase N-terminal domain	UniRef90_Q10F03	CHR1V7|COORD:9396932..9399212| 5'-AMP-activated protein kinase-related	AT1G27070.1	CHR03V5|COORD:27357503..27362415|protein isoamylase N-terminal domain containing protein, expressed	LOC_Os03g48170.1	no descriptionvery weakly similar to (73.2)AT1G27070| Symbols: | 5'-AMP-activated protein kinase-related | chr1:9396932-9399212 REVERSEAMPKbeta_GBD_like	protein.postranslational modification	29_4
CUST_73189_PI403524517	0.00433371	0.000945604	up	3.17859	3.17859	1.66839	0.361869	2.03026	35_20986	Rep: RAFTIN1a protein - Triticum aestivum (Wheat)	UniRef90_Q70KG5	CHR5V7|COORD:8914501..8916687| RD22 (RESPONSIVE TO DESSICATION 22)	AT5G25610.1	CHR08V5|COORD:24400418..24402116|protein RAFTIN1a protein, putative, expressed	LOC_Os08g38810.2	no descriptionweakly similar to ( 117)AT5G25610| Symbols: RD22 | RD22 (RESPONSIVE TO DESSICATION 22) | chr5:8914501-8916687 REVERSEvery weakly similar to (68.6)EA92_VICFAEmbryonic abundant protein USP92 precursor - Vicia faba (Broad bean)BURP	cell wall.degradation.pectate lyases and polygalacturonases	10_6_3
CUST_42097_PI403524517	0.00399517	0.000833318	up	2.0583	2.0583	1.04145	-1.09325	-0.051796	35_12104	0	0	0	0	0	0	no description	not assigned.unknown	35_2
CUST_8244_PI404877155	0.0263601	0.0163548	up	2.64428	2.64428	1.40288	-1.2166	0.186278	Contig24321_at	N-acetyltransferase and Transcription factor-like protein [Oryza sativa (japonica cultivar-group)] dbj|BAD10660.1| N-acetyltransferase and T	XP_483271.1	transcription factor jumonji (jmjC) domain-containing protein	At3g20810.2	protein transposon protein, putative, unclassified	Os08g39810	transcription factor jumonji (jmjC) domain-containing protein, contains Pfam domain PF02373: jmjC domain or transcription factor jumonji (jmjC) domain-containing protein, contains Pfam domain PF02373: jmjC domain or similar to transcription factor jumon	RNA.regulation of transcription.JUMONJI family	27_3_57
CUST_92134_PI403524517	0.0119582	0.00579244	down	2.15904	-2.15904	-1.11039	1.04914	-0.0612501	35_26347	Rep: OSIGBa0113L04.7 protein - Oryza sativa (Rice)	UniRef90_Q01LA1	CHR1V7|COORD:6978101..6985306| family II extracellular lipase, putative	AT1G20130.1	CHR04V5|COORD:19649497..19647736|protein extensin precursor, putative, expressed	LOC_Os04g32850.2	no descriptionnot assigned not assigned not assigned not assigned not assigned not assigned not assigned not assigned not assigned not assigned not assigned Drf_FH1 Extensin_2 DUF1210 PRK05648 PRK12323 PRK07764 Trypan_PARP TT_ORF1 DUF1431 TonB DedD PRK10819 FAP DUF1421 PRK11633	not assigned.unknown	35_2
CUST_3034_PI403524517	0.00467215	0.00109067	up	2.65755	2.65755	1.4101	-1.04076	0.369338	35_826	Cluster: Multicopper oxidase family protein, expressed; n=1; Oryza sativa (japonica cultivar-group)|Rep: Multicopper oxidase family protein, expressed - Oryza s	UniRef90_Q339K6	CHR3V7|COORD:2827440..2830483| LAC7 (laccase 7); copper ion binding / oxidoreductase	AT3G09220.1	CHR10V5|COORD:10065242..10059501|protein laccase LAC2-1, putative, expressed	LOC_Os10g20610.1	no descriptionmoderately similar to ( 499)AT3G09220| Symbols: LAC7 | LAC7 (laccase 7); copper ion binding / oxidoreductase | chr3:2827440-2830483 REVERSEmoderately similar to ( 248)ASO_CUCSAL-ascorbate oxidase precursor - Cucumis sativus (Cucumber)not assigned Cu-oxidase_3 SufI Cu-oxidase_2 Cu-oxidase PRK10965	secondary metabolism.simple phenols	16_10
CUST_77510_PI403524517	4.26633e-05	7.26626e-07	down	131.912	-131.912	-7.04343	6.58056	-0.462879	35_22213	Rep: OSIGBa0131J24.2 protein - Oryza sativa (Rice)	UniRef90_Q01MU1	CHR4V7|COORD:8023559..8025538| WRNEXO (WERNER SYNDROME-LIKE EXONUCLEASE); 3'-5' exonuclease/ nucleic acid binding	AT4G13870.2	CHR04V5|COORD:1826738..1822597|protein Werner syndrome ATP-dependent helicase, putative, expressed	LOC_Os04g03990.1	no descriptionvery weakly similar to (79.0)AT4G13870| Symbols: WRNEXO, ATWRNEXO, WEX, ATWEX | WRNEXO (WERNER SYNDROME-LIKE EXONUCLEASE); 3'-5' exonuclease/ nucleic acid binding | chr4:8023559-8025538 REVERSEnot assigned	DNA.unspecified	28_99
CUST_13122_PI399408534	0.00791051	0.00335969	up	2.18699	2.18699	1.12894	-0.34558	0.783364	35_23248	Cluster: Os07g0688200 protein; n=2; Oryza sativa (japonica cultivar-group)|Rep: Os07g0688200 protein - Oryza sativa (japonica cultivar-group)	UniRef90_Q0D3F9	CHR5V7|COORD:20154717..20156610| AtMYB78 (myb domain protein 78); DNA binding / transcription factor	AT5G49620.1	CHR07V5|COORD:29240396..29241932|protein typical P-type R2R3 Myb protein, putative, expressed	LOC_Os07g48870.1	no descriptionweakly similar to ( 138)AT3G06490| Symbols: AtMYB108, BOS1, MYB108 | MYB108 (BOTRYTIS-SUSCEPTIBLE1, myb domain protein 108); DNA binding / transcription factor | chr3:2004304-2006364 FORWARDweakly similar to ( 113)MYBP_MAIZEMyb-related protein P - Zea mays (Maize)not assigned not assigned not assigned Myb_DNA-binding SANT PRK12323 PRK07764 PRK07003 SANT	RNA.regulation of transcription.MYB domain transcription factor family	27_3_25
CUST_25747_PI403524517	0.00967577	0.00440236	up	2.51109	2.51109	1.32831	-0.0908577	1.23745	35_7464	Rep: RGH1A - Hordeum vulgare (Barley)	UniRef90_Q8LLA9	0	0	CHR09V5|COORD:11555179..11553937|protein retrotransposon protein, putative, unclassified	LOC_Os09g19310.1	no description	not assigned.unknown	35_2
CUST_91982_PI403524517	0.00975871	0.00446823	down	2.05434	-2.05434	-1.03867	0.0637719	-0.974902	35_26298	0	0	0	0	0	0	no description	not assigned.unknown	35_2
CUST_178455_PI403524517	0.0018419	0.000255446	down	2.03012	-2.03012	-1.02157	0.761467	-0.260099	35_49633	Rep: H0212B02.11 protein - Oryza sativa (Rice)	UniRef90_Q25AM8	CHR1V7|COORD:22030234..22031839| similar to Os04g0650500 [Oryza sativa (japonica cultivar-group)] (GB:NP_001054091.1); similar to H0212B02.11 [Oryza	AT1G59840.1	CHR04V5|COORD:32928320..32931418|protein expressed protein	LOC_Os04g55690.1	no descriptionmoderately similar to ( 216)AT1G59840| Symbols: | similar to Os04g0650500 [Oryza sativa (japonica cultivar-group)] (GB:NP_001054091.1); similar to H0212B02.11 [Oryza sativa (indica cultivar-group)] (GB:CAJ86182.1) | chr1:22030234-22031839 FORWARD	not assigned.unknown	35_2
CUST_67689_PI403524517	0.0049082	0.00121809	up	3.16816	3.16816	1.66365	-0.604681	1.05897	35_19337	Cluster: DnaJ, putative, expressed; n=1; Oryza sativa (japonica cultivar-group)|Rep: DnaJ, putative, expressed - Oryza sativa (japonica cultivar-group)	UniRef90_Q10MP5	CHR1V7|COORD:21082687..21083833| DNAJ heat shock N-terminal domain-containing protein	AT1G56300.1	CHR03V5|COORD:10552300..10550674|protein chaperone protein dnaJ, putative, expressed	LOC_Os03g18870.1	no descriptionweakly similar to ( 134)AT1G56300| Symbols: | DNAJ heat shock N-terminal domain-containing protein | chr1:21082687-21083833 REVERSEvery weakly similar to (59.7)DNJH_CUCSADnaJ protein homolog - Cucumis sativus (Cucumber)not assigned not assigned not assigned not assigned not assigned not assigned not assigned not assigned not assigned not assigned not assigned not assigned not assign…	stress.abiotic.heat	20_2_1
CUST_173075_PI403524517	0.00547937	0.00172992	up	2.01622	2.01622	1.01166	-0.913722	0.0979344	35_48198	Cluster: Hypothetical protein P0015F11.13; n=1; Oryza sativa (japonica cultivar-group)|Rep: Hypothetical protein P0015F11.13 - Oryza sativa (japonica cultivar-g	UniRef90_Q5W6M4	CHR2V7|COORD:12565233..12569245| splicing factor PWI domain-containing protein	AT2G29210.1	CHR05V5|COORD:16101566..16100403|protein expressed protein	LOC_Os05g27780.1	no description	not assigned.unknown	35_2
CUST_5464_PI404877155	0.0178495	0.0100729	up	2.13247	2.13247	1.09253	-0.330322	0.762206	Contig17178_at	putative sarcosine oxidase [Oryza sativa (japonica cultivar-group)] dbj|BAB90345.1| putative L-pipecolic acid oxidase [Oryza sativa (japonic	NP_908624.1	sarcosine oxidase family protein	At2g24580.1	protein hypothetical protein	Os09g32290	sarcosine oxidase family protein, similar to peroxisomal sarcosine oxidase from Homo sapiens (SP:Q9P0Z9), Oryctolagus cuniculus (SP:P79371), Mus musculus (SP:Q9D826)	amino acid metabolism.synthesis.serine-glycine-cysteine group.glycine	13_1_5_2
CUST_60521_PI403524517	0.000562606	3.69854e-05	up	2.12083	2.12083	1.08463	-0.724344	0.360283	35_17254	Cluster: Hypothetical protein B1003C08.7; n=1; Oryza sativa (japonica cultivar-group)|Rep: Hypothetical protein B1003C08.7 - Oryza sativa (japonica cultivar-gro	UniRef90_Q75G50	CHR3V7|COORD:17665241..17666985| similar to Os05g0220900 [Oryza sativa (japonica cultivar-group)] (GB:NP_001054948.1)	AT3G47850.1	CHR05V5|COORD:7411639..7417618|protein expressed protein	LOC_Os05g13390.1	no descriptionnot assigned not assigned not assigned not assigned not assigned not assigned PRK07764 Drf_FH1 Atrophin-1	not assigned.unknown	35_2
CUST_15063_PI399408534	0.0157659	0.00832411	up	3.62758	3.62758	1.85901	-0.523393	1.33561	35_29789	Cluster: Putative receptor-like protein kinase; n=2; Oryza sativa|Rep: Putative receptor-like protein kinase - Oryza sativa (Rice)	UniRef90_Q7G6W1	CHR5V7|COORD:8139337..8141017| protein kinase family protein	AT5G24080.1	CHR10V5|COORD:78971..81917|protein receptor-like protein kinase, putative, expressed	LOC_Os10g01100.1	no descriptionweakly similar to ( 104)AT5G24080| Symbols: | protein kinase family protein | chr5:8139337-8141017 REVERSEvery weakly similar to (56.6)NORK_PEANodulation receptor kinase precursor - Pisum sativum (Garden pea)not assigned Pkinase	signalling.receptor kinases.DUF 26	30_2_17
CUST_32305_PI403524517	0.0140689	0.00732541	down	3.23643	-3.23643	-1.6944	4.70381	3.00941	35_9315	Cluster: OSJNBa0084K11.14 protein; n=1; Oryza sativa (japonica cultivar-group)|Rep: OSJNBa0084K11.14 protein - Oryza sativa (japonica cultivar-group)	UniRef90_Q7XSQ2	CHR1V7|COORD:28576081..28579746| prolyl oligopeptidase	AT1G76140.1	CHR04V5|COORD:27889666..27894515|protein prolyl endopeptidase, putative, expressed	LOC_Os04g47360.1	no descriptionmoderately similar to ( 372)AT1G76140| Symbols: | prolyl oligopeptidase | chr1:28576081-28579746 FORWARDnot assigned not assigned not assigned not assigned not assigned not assigned not assigned not assigned not assigned Peptidase_S9_N COG1505 PtrB PRK07003 Herpes_BLLF1 PRK12323 PRK07764 Gag_spuma PRK12678 SerH infB	protein.degradation.serine protease	29_5_5
CUST_25855_PI403524517	0.0294607	0.0193041	down	2.65782	-2.65782	-1.41025	-0.178116	-1.58836	35_7495	Cluster: Putative root-specific protein; n=1; Oryza sativa (japonica cultivar-group)|Rep: Putative root-specific protein - Oryza sativa (japonica cultivar-group	UniRef90_Q852G9	CHR2V7|COORD:18633451..18633855| protease inhibitor/seed storage/lipid transfer protein (LTP) family protein	AT2G45180.1	CHR03V5|COORD:29060896..29061695|protein cortical cell-delineating protein precursor, putative, expressed	LOC_Os03g50960.1	no descriptionvery weakly similar to (82.0)AT2G45180| Symbols: | protease inhibitor/seed storage/lipid transfer protein (LTP) family protein | chr2:18633451-18633855 FORWARDvery weakly similar to (82.4)CCDP_MAIZECortical cell-delineating protein precursor - Zea mays (Maize)HPS_like	misc.protease inhibitor/seed storage/lipid transfer protein (LTP) family protein	26_21
CUST_72541_PI403524517	1.79796e-05	2.58248e-07	up	50.2901	50.2901	5.6522	-5.30785	0.344353	35_20791	Cluster: Protein kinase domain containing protein; n=1; Oryza sativa (japonica cultivar-group)|Rep: Protein kinase domain containing protein - Oryza sativa (jap	UniRef90_Q2QQC1	CHR3V7|COORD:21970848..21973535| ACR4 (ARABIDOPSIS CRINKLY4); kinase	AT3G59420.1	CHR12V5|COORD:18956069..18958083|protein protein kinase domain containing protein	LOC_Os12g31560.1	no descriptionvery weakly similar to (94.4)AT3G59420| Symbols: ACR4 | ACR4 (ARABIDOPSIS CRINKLY4); kinase | chr3:21970848-21973535 REVERSEvery weakly similar to (98.2)CRI4_MAIZEPutative receptor protein kinase CRINKLY4 precursor - Zea mays (Maize)not assigned	protein.postranslational modification.kinase.receptor like cytoplasmatic kinase VII	29_4_1_57
CUST_54664_PI403524517	0.00286677	0.000485662	down	2.15712	-2.15712	-1.10911	-0.615194	-1.7243	35_15556	Cluster: Ripening-related protein-like; n=1; Oryza sativa (japonica cultivar-group)|Rep: Ripening-related protein-like - Oryza sativa (japonica cultivar-group)	UniRef90_Q8LHP3	CHR3V7|COORD:22986303..22987493| hydrolase	AT3G62040.1	CHR07V5|COORD:26328076..26325708|protein catalytic/ hydrolase, putative, expressed	LOC_Os07g44060.1	no descriptionmoderately similar to ( 328)AT3G62040| Symbols: | hydrolase | chr3:22986303-22987493 REVERSEnot assigned COG1011 Hydrolase COG0637 PRK12678 Gph	not assigned.no ontology	35_1
CUST_35514_PI403524517	0.0497604	0.0369268	up	2.1497	2.1497	1.10413	-1.89485	-0.790721	35_10241	Cluster: CER1 protein, putative, expressed; n=1; Oryza sativa (japonica cultivar-group)|Rep: CER1 protein, putative, expressed - Oryza sativa (japonica cultivar	UniRef90_Q109K1	CHR1V7|COORD:418818..422154| CER1 (ECERIFERUM 1)	AT1G02205.2	CHR10V5|COORD:17125465..17119561|protein CER1, putative, expressed	LOC_Os10g33250.2	no descriptionweakly similar to ( 150)AT1G02205| Symbols: CER1 | CER1 (ECERIFERUM 1) | chr1:418818-422154 FORWARD	secondary metabolism.wax	16_7
CUST_66964_PI403524517	0.00459565	0.00103989	up	3.10784	3.10784	1.63591	-0.952634	0.683277	35_19124	Rep: Hypothetical protein - Streptomyces avermitilis	UniRef90_Q82LY9	CHR1V7|COORD:5675918..5678679| SR45 (arginine/serine-rich 45); RNA binding	AT1G16610.1	CHR01V5|COORD:42602391..42607415|protein serine/arginine repetitive matrix protein 1, putative, expressed	LOC_Os01g72890.2	no descriptionnot assigned	not assigned.unknown	35_2
CUST_79810_PI403524517	0.00761347	0.00307503	down	2.14426	-2.14426	-1.10048	0.231754	-0.868723	35_22887	0	0	0	0	0	0	no description	not assigned.unknown	35_2
CUST_148471_PI403524517	0.028975	0.0184921	up	3.46713	3.46713	1.79374	0.212521	2.00626	35_41535	Cluster: OSJNBa0039G19.6 protein; n=1; Oryza sativa (japonica cultivar-group)|Rep: OSJNBa0039G19.6 protein - Oryza sativa (japonica cultivar-group)	UniRef90_Q7XXD0		0	CHR04V5|COORD:5078657..5075638|protein proline-rich mucin, putative	LOC_Os04g09520.1	no description	not assigned.unknown	35_2
CUST_5204_PI403524517	0.028975	0.0187081	up	14.6225	14.6225	3.87012	-5.72692	-1.8568	35_1431	Cluster: Subtilisin-chymotrypsin inhibitor 2; n=1; Hordeum vulgare|Rep: Subtilisin-chymotrypsin inhibitor 2 - Hordeum vulgare (Barley)	UniRef90_Q96465	CHR5|COORD:17525325..17525814| protease inhibitor, putative, similar to SP:P19873 Inhibitor of trypsin and hageman factor (CMTI-V) {Cucurbita maxima}; contains	AT5G43580.1	CHR01V5|COORD:24719689..24720271|protein subtilisin-chymotrypsin inhibitor 2, putative, expressed	LOC_Os01g42860.1	no descriptionvery weakly similar to (62.4)ICI3_HORVUSubtilisin-chymotrypsin inhibitor-2B - Hordeum vulgare (Barley)potato_inhibit	not assigned.unknown	35_2
CUST_8858_PI399408534	0.0047706	0.00117224	up	2.70802	2.70802	1.43724	-1.23994	0.197294	35_20782	Cluster: Os07g0152000 protein; n=1; Oryza sativa (japonica cultivar-group)|Rep: Os07g0152000 protein - Oryza sativa (japonica cultivar-group)	UniRef90_Q0D8K4	CHR1|COORD:10627183..10630594| TCP family transcription factor, putative, similar to TFPD (GI:6681577) (Arabidopsis thaliana); contains similarity to cyc1A	AT1G30210.2	CHR07V5|COORD:2749514..2755000|protein TCP family transcription factor containing protein, expressed	LOC_Os07g05720.1	no descriptionweakly similar to ( 118)AT4G18390| Symbols: | TCP family transcription factor, putative | chr4:10163223-10164320 REVERSEnot assigned not assigned not assigned not assigned not assigned not assigned not assigned not assigned not assigned not assigned not assigned TCP PRK07003 Herpes_BLLF1 Atrophin-1 Tymo_45kd_70kd PRK12323	RNA.regulation of transcription.TCP transcription factor family	27_3_29
CUST_1457_PI403524517	0.0489076	0.035818	down	2.01758	-2.01758	-1.01263	1.5375	0.524874	35_385	Cluster: Chlorophyll a-b binding protein 3C, chloroplast precursor; n=24; Eukaryota|Rep: Chlorophyll a-b binding protein 3C, chloroplast precursor - Solanum	UniRef90_P07369	CHR2V7|COORD:14529795..14530592| LHB1B2 (Photosystem II light harvesting complex gene 1.5); chlorophyll binding	AT2G34420.1	CHR01V5|COORD:30357845..30358901|protein chlorophyll a-b binding protein 2, chloroplast precursor, putative, expressed	LOC_Os01g52240.1	no descriptionmoderately similar to ( 461)AT2G34420| Symbols: LHCB1.5, LHB1B2 | LHB1B2 (Photosystem II light harvesting complex gene 1.5); chlorophyll binding | chr2:14529795-14530592 REVERSEhighly similar to ( 509)CB21_WHEATChlorophyll a-b binding protein, chloroplast precursor - Triticum aestivum (Wheat)Chloroa_b-bind	PS.lightreaction.photosystem II.LHC-II	1_1_1_1
CUST_5644_PI404877155	0.00799209	0.0034613	up	3.44462	3.44462	1.78434	0.0458667	1.83021	Contig17575_at	putative organic cation transporter [Oryza sativa (japonica cultivar-group)]	BAC83382.1	29859033|transporter-related	At1g79360.1	protein Major Facilitator Superfamily	Os07g37450	organic cation transporter-related, low similarity to Organic cation/carnitine transporter 2 (Solute carrier family 22, member 5) (High-affinity sodium-dependent carnitine cotransporter) from {Homo sapiens} SP:O76082, {Rattus norvegicus} SP:O70594; contai	transport.misc	34_99
CUST_12378_PI403524517	0.000327814	1.41828e-05	down	3.30457	-3.30457	-1.72446	-0.600272	-2.32473	35_3526	Rep: OSIGBa0092M08.2 protein - Oryza sativa (Rice)	UniRef90_Q01I50	CHR3V7|COORD:19998738..19999181| protease inhibitor/seed storage/lipid transfer protein (LTP) family protein	AT3G53980.2	CHR04V5|COORD:20356070..20357097|protein lipid binding protein, putative, expressed	LOC_Os04g33920.1	no descriptionweakly similar to ( 134)AT5G05960| Symbols: | protease inhibitor/seed storage/lipid transfer protein (LTP) family protein | chr5:1790257-1790695 FORWARDAAI_LTSS Tryp_alpha_amyl	misc.protease inhibitor/seed storage/lipid transfer protein (LTP) family protein	26_21
CUST_104065_PI403524517	0.00547937	0.00164751	up	2.438	2.438	1.2857	-1.20127	0.0844256	35_29662	0	0		0	0	0	no description	not assigned.unknown	35_2
CUST_85131_PI403524517	0.00547937	0.00172283	up	2.90814	2.90814	1.5401	-1.47553	0.0645701	35_24390	Rep: Hypothetical protein - Aedes aegypti (Yellowfever mosquito)	UniRef90_Q16W02	CHR1V7|COORD:9039777..9042860| protein kinase	AT1G26150.1	CHR09V5|COORD:21054103..21055956|protein collagen, type IV, alpha 5, putative, expressed	LOC_Os09g36490.1	no descriptionnot assigned not assigned	not assigned.unknown	35_2
CUST_90687_PI403524517	0.0221555	0.0133135	up	4.24198	4.24198	2.08474	-1.26077	0.823971	35_25938	Cluster: Os01g0529800 protein; n=2; Oryza sativa (japonica cultivar-group)|Rep: Os01g0529800 protein - Oryza sativa (japonica cultivar-group)	UniRef90_Q0JM79	CHR1V7|COORD:25716544..25718396| CUT1 (CUTICULAR 1); acyltransferase	AT1G68530.1	CHR01V5|COORD:19386083..19388021|protein 3-ketoacyl-CoA synthase, putative, expressed	LOC_Os01g34560.1	no descriptionweakly similar to ( 114)AT1G68530| Symbols: CER6, G2, POP1, CUT1 | CUT1 (CUTICULAR 1); acyltransferase | chr1:25717263-25718396 REVERSECHS_like ACP_syn_III_C FabH KAS_III PRK09352	lipid metabolism.FA synthesis and FA elongation.beta ketoacyl CoA synthase	11_1_10
CUST_36718_PI403524517	0.00547937	0.00164628	up	2.37795	2.37795	1.24972	-0.634011	0.615704	35_10582	Cluster: Os03g0571900 protein; n=3; Oryza sativa (japonica cultivar-group)|Rep: Os03g0571900 protein - Oryza sativa (japonica cultivar-group)	UniRef90_Q0DQQ2	CHR3V7|COORD:7638757..7641868| MATE efflux family protein	AT3G21690.1	CHR03V5|COORD:20754435..20747683|protein transparent testa 12 protein, putative, expressed	LOC_Os03g37490.1	no descriptionweakly similar to ( 145)AT3G21690| Symbols: | MATE efflux family protein | chr3:7638757-7641868 FORWARDnot assigned MatE NorM	transport.misc	34_99
CUST_7067_PI404877155	0.0349168	0.0242973	down	2.24534	-2.24534	-1.16694	1.33131	0.16437	Contig20718_at	Sig5 [Oryza sativa (japonica cultivar-group)] dbj|BAC76607.1| plastid sigma factor SIG5 [Oryza sativa (japonica cultivar-group)]	BAC76601.1	RNA polymerase sigma subunit SigE (sigE) / sigma-like factor (SIG5)	At5g24120.1	protein Sigma-70 region 3, putative	Os05g50930	RNA polymerase sigma subunit SigE (sigE) / sigma-like factor (SIG5), identical to RNA polymerase sigma subunit SigE (Arabidopsis thaliana) GI:4972299, sigma-like factor (Arabidopsis thaliana) GI:4033838; contains Pfam profiles PF04545: Sigma-70, region 4,	RNA.transcription	27_2
CUST_85698_PI403524517	0.00617414	0.00228338	up	2.04364	2.04364	1.03114	-1.01448	0.0166661	35_24544	0	0	0	0	0	0	no description	not assigned.unknown	35_2
CUST_75035_PI403524517	0.00159121	0.000197449	up	3.41973	3.41973	1.77388	-2.54361	-0.769725	35_21509	Rep: Adagio-like protein 3 - Oryza sativa (Rice)	UniRef90_Q2R2W1	CHR1V7|COORD:25512400..25514360| FKF1 (FLAVIN-BINDING KELCH DOMAIN F BOX PROTEIN); ubiquitin-protein ligase	AT1G68050.1	CHR11V5|COORD:19686055..19681205|protein adagio protein 1, putative, expressed	LOC_Os11g34460.1	no descriptionmoderately similar to ( 408)AT1G68050| Symbols: ADO3, FKF1 | FKF1 (FLAVIN-BINDING KELCH DOMAIN F BOX PROTEIN); ubiquitin-protein ligase | chr1:25512400-25514360 FORWARDhighly similar to ( 515)ADO3_ORYSAnot assigned not assigned not assigned PRK07764 Drf_FH1	protein.degradation.ubiquitin.E3.SCF.FBOX	29_5_11_4_3_2
CUST_168964_PI403524517	0.00547624	0.00147842	up	2.38621	2.38621	1.25472	-1.3371	-0.0823825	35_47056	Cluster: Retrotransposon protein, putative, unclassified; n=1; Oryza sativa (japonica cultivar-group)|Rep: Retrotransposon protein, putative, unclassified - Ory	UniRef90_Q53L90		0	CHR03V5|COORD:27166403..27160802|protein retrotransposon protein, putative, unclassified, expressed	LOC_Os03g47870.1	no description	not assigned.unknown	35_2
CUST_174451_PI403524517	0.00547624	0.00152147	down	3.23225	-3.23225	-1.69254	0.597788	-1.09475	35_48566	0	0		0	0	0	no description	not assigned.unknown	35_2
CUST_85581_PI403524517	4.72913e-05	9.20512e-07	down	118.9	-118.9	-6.89361	6.99104	0.0974288	35_24514	Cluster: Protein kinase domain containing protein; n=1; Oryza sativa (japonica cultivar-group)|Rep: Protein kinase domain containing protein - Oryza sativa (jap	UniRef90_Q2QQC1	CHR5V7|COORD:19396029..19398284| protein kinase, putative	AT5G47850.1	CHR12V5|COORD:18956069..18958083|protein protein kinase domain containing protein	LOC_Os12g31560.1	no descriptionweakly similar to ( 106)AT5G47850| Symbols: | protein kinase, putative | chr5:19396029-19398284 REVERSEweakly similar to ( 105)CRI4_MAIZEPutative receptor protein kinase CRINKLY4 precursor - Zea mays (Maize)not assigned not assigned not assigned not assigned Pkinase S_TKc S_TKc PTKc_EphR	protein.postranslational modification.kinase.receptor like cytoplasmatic kinase VII	29_4_1_57
CUST_3040_PI403524517	0.00286677	0.00047083	up	3.47767	3.47767	1.79812	-1.16104	0.637081	35_827	Cluster: Multicopper oxidase family protein, expressed; n=1; Oryza sativa (japonica cultivar-group)|Rep: Multicopper oxidase family protein, expressed - Oryza s	UniRef90_Q339K6	CHR3V7|COORD:2827440..2830483| LAC7 (laccase 7); copper ion binding / oxidoreductase	AT3G09220.1	CHR10V5|COORD:10065242..10059501|protein laccase LAC2-1, putative, expressed	LOC_Os10g20610.1	no descriptionmoderately similar to ( 229)AT3G09220| Symbols: LAC7 | LAC7 (laccase 7); copper ion binding / oxidoreductase | chr3:2827440-2830483 REVERSEweakly similar to ( 126)ASO_CUCSAL-ascorbate oxidase precursor - Cucumis sativus (Cucumber)not assigned Cu-oxidase_3 SufI PRK10965	secondary metabolism.simple phenols	16_10
CUST_29850_PI403524517	0.00374501	0.000710733	up	2.15204	2.15204	1.1057	-0.499194	0.60651	35_8617	Cluster: Hypothetical protein F4D11.90; n=3; Arabidopsis thaliana|Rep: Hypothetical protein F4D11.90 - Arabidopsis thaliana (Mouse-ear cress)	UniRef90_O65530	CHR1V7|COORD:11399903..11405702| actin binding	AT1G31810.1	CHR11V5|COORD:19022276..19023893|protein vegetative cell wall protein gp1 precursor, putative, expressed	LOC_Os11g33030.1	no descriptionAtrophin-1	not assigned.unknown	35_2
CUST_90082_PI403524517	0.00198966	0.000285621	up	2.01856	2.01856	1.01333	-1.11956	-0.106236	35_25770	Cluster: Putative nodulin-like protein; n=1; Oryza sativa (japonica cultivar-group)|Rep: Putative nodulin-like protein - Oryza sativa (japonica cultivar-group)	UniRef90_Q69JG4	CHR1V7|COORD:11399903..11405702| actin binding	AT1G31810.1	CHR09V5|COORD:21114157..21110443|protein nodulin-like protein, putative, expressed	LOC_Os09g36600.2	no descriptionnot assigned	not assigned.unknown	35_2
CUST_16560_PI404877155	0.033323	0.0229451	down	2.06105	-2.06105	-1.04338	1.46193	0.418545	HB19F10r_at	chlorophyll a/b-binding protein Cab-3A gb|AAA34157.1| chlorophyll a/b-binding protein Cab-3B	AAA34155.1	chlorophyll A-B binding protein / LHCII type I (LHB1B2)	At2g34420.2	protein chlorophyll a/b binding protein 1.	Os09g17740	Chlorophyll A-B binding protein 3C, chloroplast precursor (LHCII type I CAB-3C) (LHCP) pir	PS.lightreaction.photosystem II.LHC-II	1_01_01_01
CUST_9727_PI404877155	0.0221555	0.0132882	down	3.67276	-3.67276	-1.87686	1.01647	-0.860393	Contig347_s_at	chlorophyll a/b-binding protein WCAB precursor [Triticum aestivum]	AAB18209.1	chlorophyll A-B binding protein / LHCII type I (LHB1B2)	At2g34420.1	protein Chlorophyll A-B binding protein, putative	Os01g52240	NONE	PS.lightreaction.photosystem II.LHC-II	1_01_01_01
CUST_338_PI399407379	0.000222235	7.20995e-06	down	68.7742	-68.7742	-6.1038	3.54589	-2.5579	HvNCED1
CUST_106564_PI403524517	0.0140234	0.00723347	up	2.21152	2.21152	1.14504	-0.364046	0.78099	35_30330	Cluster: OSJNBb0088C09.8 protein; n=1; Oryza sativa (japonica cultivar-group)|Rep: OSJNBb0088C09.8 protein - Oryza sativa (japonica cultivar-group)	UniRef90_Q7XJY3	CHR5V7|COORD:1575094..1576680| monooxygenase, putative (MO3)	AT5G05320.1	CHR04V5|COORD:20736777..20737918|protein CTF2A, putative, expressed	LOC_Os04g34580.1	no descriptionvery weakly similar to (51.6)AT5G05320| Symbols: | monooxygenase, putative (MO3) | chr5:1575094-1576680 REVERSEnot assigned UbiH PRK08163 PRK07538 PRK06847	misc.oxidases - copper, flavone etc.	26_7
CUST_5418_PI404877155	0.0178495	0.0101191	down	6.09434	-6.09434	-2.60747	6.29749	3.69002	Contig17116_at	glycine-rich RNA-binding protein - rice emb|CAA05728.1| OsGRP1 [Oryza sativa (japonica cultivar-group)]	T04346	glycine-rich RNA-binding protein (GRP7)	At2g21660.1	protein retrotransposon protein, putative, Ty1-copia sub-class	Os03g46770	glycine-rich RNA-binding protein 7	RNA.RNA binding	27_4
CUST_1833_PI403524517	0.0171374	0.0094652	down	3.94564	-3.94564	-1.98026	1.05772	-0.922536	35_486	Cluster: Chlorophyll a-b binding protein 3C, chloroplast precursor; n=24; Eukaryota|Rep: Chlorophyll a-b binding protein 3C, chloroplast precursor - Solanum	UniRef90_P07369	CHR2V7|COORD:14531897..14532697| LHB1B1 (Photosystem II light harvesting complex gene 1.4); chlorophyll binding	AT2G34430.1	CHR01V5|COORD:30357845..30358901|protein chlorophyll a-b binding protein 2, chloroplast precursor, putative, expressed	LOC_Os01g52240.1	no descriptionmoderately similar to ( 354)AT2G34420| Symbols: LHCB1.5, LHB1B2 | LHB1B2 (Photosystem II light harvesting complex gene 1.5); chlorophyll binding | chr2:14529795-14530592 REVERSEmoderately similar to ( 377)CB24_TOBACChlorophyll a-b binding protein 40, chloroplast precursor - Nicotiana tabacum (Common tobacco)Chloroa_b-bind	PS.lightreaction.photosystem II.LHC-II	1_1_1_1
CUST_130818_PI403524517	0.00547624	0.0015274	down	2.62059	-2.62059	-1.38989	1.98373	0.593839	35_36739	0	0		0	0	0	no description	not assigned.unknown	35_2
CUST_36970_PI403524517	0.000222235	7.57003e-06	up	3.38105	3.38105	1.75747	-1.77466	-0.0171922	35_10653	0	0	CHR5V7|COORD:26944061..26947438| formin homology 2 domain-containing protein / FH2 domain-containing protein	AT5G67470.1	CHR02V5|COORD:4175209..4165204|protein ATP binding protein, putative, expressed	LOC_Os02g07960.4	no description	not assigned.unknown	35_2
CUST_15505_PI403524517	0.00589265	0.00196422	up	2.54634	2.54634	1.34843	-0.946689	0.401737	35_4478	Cluster: Hypothetical protein P0021H10.8-1; n=1; Oryza sativa (japonica cultivar-group)|Rep: Hypothetical protein P0021H10.8-1 - Oryza sativa (japonica cultivar	UniRef90_Q69Y38	0	0	CHR06V5|COORD:15917852..15914520|protein 3Fe-4S ferredoxin, putative, expressed	LOC_Os06g28050.3	no description	not assigned.unknown	35_2
CUST_17150_PI399408534	0.0334161	0.0230904	up	2.56705	2.56705	1.36011	0.209384	1.5695	35_10694	Cluster: Probable indole-3-acetic acid-amido synthetase GH3.3; n=2; Oryza sativa|Rep: Probable indole-3-acetic acid-amido synthetase GH3.3 - Oryza sativa (Rice)	UniRef90_Q5NAZ7	0	0	CHR01V5|COORD:6627264..6621765|protein indole-3-acetic acid-amido synthetase GH3.3, putative, expressed	LOC_Os01g12160.1	no descriptionvery weakly similar to (54.3)GH33_ORYSA	hormone metabolism.auxin.induced-regulated-responsive-activated	17_2_3
CUST_51936_PI403524517	0.00467215	0.00107558	down	2.98043	-2.98043	-1.57552	0.39129	-1.18423	35_14803	Cluster: Phosphoethanolamine methyltransferase; n=1; Triticum aestivum|Rep: Phosphoethanolamine methyltransferase - Triticum aestivum (Wheat)	UniRef90_Q8VYX1	CHR1V7|COORD:17970116..17972745| phosphoethanolamine N-methyltransferase 2, putative (NMT2)	AT1G48600.1	CHR05V5|COORD:27150431..27146135|protein phosphoethanolamine N-methyltransferase, putative, expressed	LOC_Os05g47540.2	no descriptionhighly similar to ( 745)AT1G48600| Symbols: | phosphoethanolamine N-methyltransferase 2, putative (NMT2) | chr1:17970116-17972745 FORWARDhighly similar to ( 745)PEAM2_ARATHPutative phosphoethanolamine N-methyltransferase 2 - Arabidopsis thaliana (Mouse-ear cress)not assigned not assigned not assigned not assigned not assigned not assigned Cfa UbiE Methyltransf_11 PRK08317 ubiE arsM …	lipid metabolism.Phospholipid synthesis	11_3
CUST_42279_PI403524517	0.0022024	0.000321519	up	2.02488	2.02488	1.01784	-0.645476	0.372364	35_12152	0	0	0	0	0	0	no description	not assigned.unknown	35_2
CUST_80525_PI403524517	0.00146255	0.000165613	up	3.03818	3.03818	1.60321	-1.59695	0.00625722	35_23094	Cluster: Expressed protein; n=1; Oryza sativa (japonica cultivar-group)|Rep: Expressed protein - Oryza sativa (japonica cultivar-group)	UniRef90_Q2QYT4	0	0	CHR12V5|COORD:378382..373598|protein expressed protein	LOC_Os12g01620.1	no description	not assigned.unknown	35_2
CUST_54577_PI403524517	0.00297693	0.000535992	up	2.64514	2.64514	1.40335	-1.14669	0.256659	35_15534	Rep: Probable inositol oxygenase - Oryza sativa (Rice)	UniRef90_Q5Z8T3	CHR1V7|COORD:4968371..4969949| MIOX1 (MYO-INISITOL OXYGENASE); oxidoreductase	AT1G14520.1	CHR06V5|COORD:21477411..21481743|protein inositol oxygenase, putative, expressed	LOC_Os06g36560.2	no descriptionmoderately similar to ( 335)AT1G14520| Symbols: MIOX1 | MIOX1 (MYO-INISITOL OXYGENASE); oxidoreductase | chr1:4968371-4969949 REVERSEmoderately similar to ( 375)MIOX_ORYSAnot assigned not assigned not assigned DUF706	minor CHO metabolism.myo-inositol.myo inositol oxygenases	3_4_4
CUST_181748_PI403524517	0.0408677	0.0292338	up	2.79645	2.79645	1.4836	-1.73253	-0.248931	35_50532	Cluster: Putative early nodulin 8; n=1; Oryza sativa (japonica cultivar-group)|Rep: Putative early nodulin 8 - Oryza sativa (japonica cultivar-group)	UniRef90_Q7XHN5	CHR3V7|COORD:9675656..9677126| GDSL-motif lipase/hydrolase family protein	AT3G26430.1	CHR07V5|COORD:23814764..23812443|protein esterase precursor, putative, expressed	LOC_Os07g39740.1	no descriptionweakly similar to ( 106)AT3G26430| Symbols: | GDSL-motif lipase/hydrolase family protein | chr3:9675656-9677126 FORWARDweakly similar to ( 104)EST_HEVBREsterase precursor - Hevea brasiliensis (Para rubber tree)SGNH_plant_lipase_like	misc.GDSL-motif lipase	26_28
CUST_147664_PI403524517	0.007097	0.00274556	up	2.06946	2.06946	1.04925	-1.12244	-0.0731851	35_41318	0	0		0	0	0	no description	not assigned.unknown	35_2
CUST_75622_PI403524517	1.79796e-05	2.62476e-07	down	10.4635	-10.4635	-3.38729	3.37732	-0.00996967	35_21678	Rep: Blr0521 protein - Bradyrhizobium japonicum	UniRef90_Q89X06	CHR1V7|COORD:11399903..11405702| actin binding	AT1G31810.1	CHR06V5|COORD:12781501..12780812|protein loricrin, putative	LOC_Os06g22050.1	no descriptionnot assigned PRK12323 PRK07764 PRK07003	not assigned.unknown	35_2
CUST_151829_PI403524517	0.00791051	0.00331749	up	2.11483	2.11483	1.08054	-1.04046	0.0400772	35_42448	Cluster: OSJNBb0038F03.7 protein; n=1; Oryza sativa (japonica cultivar-group)|Rep: OSJNBb0038F03.7 protein - Oryza sativa (japonica cultivar-group)	UniRef90_Q7XN04		0	CHR04V5|COORD:27027705..27024992|protein histone-lysine N-methyltransferase, H3 lysine-9 specific SUVH6, putative, expressed	LOC_Os04g45990.1	no description	not assigned.unknown	35_2
CUST_113718_PI403524517	0.0077373	0.00316269	up	3.84386	3.84386	1.94256	-1.87891	0.0636422	35_32275	Cluster: Os09g0566500 protein; n=2; Oryza sativa (japonica cultivar-group)|Rep: Os09g0566500 protein - Oryza sativa (japonica cultivar-group)	UniRef90_Q0IZJ5		0	CHR09V5|COORD:22607879..22598493|protein CTR1-like protein kinase, putative, expressed	LOC_Os09g39320.1	no description	not assigned.unknown	35_2
CUST_49657_PI403524517	0.00799209	0.00345502	down	3.29656	-3.29656	-1.72096	-0.675894	-2.39686	35_14161	0	0	0	0	0	0	no description	not assigned.unknown	35_2
CUST_14346_PI403524517	0.000474526	2.81526e-05	down	10.7512	-10.7512	-3.42642	2.7514	-0.675021	35_4117	Cluster: Hypothetical protein P0505A04.26; n=1; Oryza sativa (japonica cultivar-group)|Rep: Hypothetical protein P0505A04.26 - Oryza sativa (japonica cultivar-g	UniRef90_Q67VL6	CHR3V7|COORD:12354988..12355323| similar to unknown protein [Arabidopsis thaliana] (TAIR:AT5G24920.1); similar to At5g57685 [Medicago truncatula]	AT3G30725.1	CHR06V5|COORD:25654527..25655233|protein expressed protein	LOC_Os06g42660.1	no descriptionvery weakly similar to (55.1)AT2G24762| Symbols: | similar to GDU1 (GLUTAMINE DUMPER 1) [Arabidopsis thaliana] (TAIR:AT4G31730.1); similar to At5g57685 [Medicago truncatula] (GB:ABE81292.1) | chr2:10566558-10567028 FORWARDnot assigned not assigned	not assigned.unknown	35_2
CUST_11751_PI399408534	0.00285519	0.000458497	up	2.04243	2.04243	1.03029	0.0103106	1.0406	35_18364	Cluster: Putative SC35-like splicing factor SCL30a; n=1; Oryza sativa (japonica cultivar-group)|Rep: Putative SC35-like splicing factor SCL30a - Oryza sativa (j	UniRef90_Q7XI49	CHR1V7|COORD:20634343..20636240| SR33 (SC35-like splicing factor 33); RNA binding	AT1G55310.2	CHR07V5|COORD:26263799..26266978|protein splicing factor, arginine/serine-rich 4, putative, expressed	LOC_Os07g43950.1	no descriptionweakly similar to ( 142)AT1G55310| Symbols: ATSCL33, SCL33, SR33 | SR33 (SC35-like splicing factor 33); RNA binding | chr1:20634343-20636240 FORWARDnot assigned not assigned not assigned not assigned not assigned not assigned not assigned not assigned not assigned not assigned not assigned not assigned not assigned not assigned not assigned not assigned not assigned RRM RRM_1 COG0724	RNA.processing.splicing	27_1_1
CUST_171809_PI403524517	0.00355585	0.000666182	up	2.20243	2.20243	1.1391	-0.88805	0.251047	35_47868	Cluster: Os09g0114700 protein; n=1; Oryza sativa (japonica cultivar-group)|Rep: Os09g0114700 protein - Oryza sativa (japonica cultivar-group)	UniRef90_Q0J3H0		0	CHR09V5|COORD:1174665..1167868|protein expressed protein	LOC_Os09g02660.1	no description	not assigned.unknown	35_2
CUST_77307_PI403524517	0.0038369	0.000759398	down	4.1182	-4.1182	-2.04202	3.24422	1.2022	35_22157	Cluster: Os01g0961000 protein; n=2; Oryza sativa (japonica cultivar-group)|Rep: Os01g0961000 protein - Oryza sativa (japonica cultivar-group)	UniRef90_Q0JFU4	0	0	CHR01V5|COORD:42696618..42697213|protein expressed protein	LOC_Os01g73024.1	no description	not assigned.unknown	35_2
CUST_6751_PI399408534	0.00547937	0.00167374	down	3.06619	-3.06619	-1.61645	-0.767423	-2.38387	35_14139	Cluster: Zinc finger protein-like; n=1; Oryza sativa (japonica cultivar-group)|Rep: Zinc finger protein-like - Oryza sativa (japonica cultivar-group)	UniRef90_Q5Z9H7	CHR3V7|COORD:604933..605250| zinc finger (C2H2 type) family protein	AT3G02790.1	CHR06V5|COORD:29975870..29976670|protein expressed protein	LOC_Os06g49490.1	no descriptionweakly similar to ( 109)AT3G02790| Symbols: | zinc finger (C2H2 type) family protein | chr3:604933-605250 FORWARD	RNA.regulation of transcription.C2H2 zinc finger family	27_3_11
CUST_1690_PI403524517	0.00847526	0.00375304	down	2.1843	-2.1843	-1.12717	1.27131	0.144142	35_446	Cluster: Chlorophyll a-b binding protein 3C, chloroplast precursor; n=24; Eukaryota|Rep: Chlorophyll a-b binding protein 3C, chloroplast precursor - Solanum	UniRef90_P07369	CHR2V7|COORD:14529795..14530592| LHB1B2 (Photosystem II light harvesting complex gene 1.5); chlorophyll binding	AT2G34420.1	CHR01V5|COORD:30357845..30358901|protein chlorophyll a-b binding protein 2, chloroplast precursor, putative, expressed	LOC_Os01g52240.1	no descriptionmoderately similar to ( 471)AT2G34420| Symbols: LHCB1.5, LHB1B2 | LHB1B2 (Photosystem II light harvesting complex gene 1.5); chlorophyll binding | chr2:14529795-14530592 REVERSEhighly similar to ( 509)CB21_WHEATChlorophyll a-b binding protein, chloroplast precursor - Triticum aestivum (Wheat)Chloroa_b-bind	PS.lightreaction.photosystem II.LHC-II	1_1_1_1
CUST_111464_PI403524517	0.00975871	0.00448758	up	2.12827	2.12827	1.08968	-0.536197	0.553482	35_31648	Cluster: Glycosyl transferase family 8 protein-like; n=1; Oryza sativa (japonica cultivar-group)|Rep: Glycosyl transferase family 8 protein-like - Oryza sativa	UniRef90_Q5JM51	CHR1V7|COORD:9039777..9042860| protein kinase	AT1G26150.1	CHR01V5|COORD:30638069..30642772|protein transferase, transferring glycosyl groups, putative, expressed	LOC_Os01g52710.1	no description	not assigned.unknown	35_2
CUST_108353_PI403524517	0.00450886	0.00100928	up	2.10797	2.10797	1.07586	-1.0632	0.0126575	35_30820	Cluster: Hypothetical protein; n=1; Kineococcus radiotolerans SRS30216|Rep: Hypothetical protein - Kineococcus radiotolerans SRS30216	UniRef90_Q411B4	CHR2V7|COORD:10661187..10666462| formin homology 2 domain-containing protein / FH2 domain-containing protein	AT2G25050.1	CHR05V5|COORD:28952249..28950692|protein ligA, putative, expressed	LOC_Os05g50650.1	no descriptionPRK07764 PRK12323	not assigned.unknown	35_2
CUST_579_PI399407379	0.0140368	0.00727453	up	2.65444	2.65444	1.40841	-0.954144	0.454263	HvBG5
CUST_29913_PI403524517	0.0292327	0.0190078	up	3.0161	3.0161	1.59269	-1.12794	0.464747	35_8637	0	0	0	0	CHR03V5|COORD:4742873..4745484|protein ras-related protein Rab-6A, putative, expressed	LOC_Os03g09140.1	no description	not assigned.unknown	35_2
CUST_13496_PI399408534	0.00355585	0.000662821	down	3.1615	-3.1615	-1.66061	0.892841	-0.767768	35_15609	Rep: Os08g0157600 protein - Oryza sativa (japonica cultivar-group)	UniRef90_Q0J7W9	CHR1V7|COORD:33992..37061| LHY (LATE ELONGATED HYPOCOTYL); DNA binding	AT1G01060.3	CHR08V5|COORD:3359386..3367090|protein LHY protein, putative, expressed	LOC_Os08g06110.5	no descriptionvery weakly similar to (63.9)AT1G01060| Symbols: LHY1, LHY | LHY (LATE ELONGATED HYPOCOTYL) | chr1:33992-37061 REVERSE	RNA.regulation of transcription.MYB-related transcription factor family	27_3_26
CUST_718_PI403524517	0.00547937	0.00175374	down	6.6649	-6.6649	-2.73658	2.51188	-0.224699	35_189	Cluster: Chlorophyll a-b binding protein 3C, chloroplast precursor; n=24; Eukaryota|Rep: Chlorophyll a-b binding protein 3C, chloroplast precursor - Solanum	UniRef90_P07369	CHR2V7|COORD:14529795..14530592| LHB1B2 (Photosystem II light harvesting complex gene 1.5); chlorophyll binding	AT2G34420.1	CHR01V5|COORD:30357845..30358901|protein chlorophyll a-b binding protein 2, chloroplast precursor, putative, expressed	LOC_Os01g52240.1	no descriptionmoderately similar to ( 441)AT2G34420| Symbols: LHCB1.5, LHB1B2 | LHB1B2 (Photosystem II light harvesting complex gene 1.5); chlorophyll binding | chr2:14529795-14530592 REVERSEmoderately similar to ( 485)CB21_WHEATChlorophyll a-b binding protein, chloroplast precursor - Triticum aestivum (Wheat)Chloroa_b-bind	PS.lightreaction.photosystem II.LHC-II	1_1_1_1
CUST_57477_PI403524517	0.0299487	0.019893	down	2.0315	-2.0315	-1.02255	0.818736	-0.203811	35_16388	Cluster: Hypothetical protein OSJNBa0059E14.7; n=1; Oryza sativa (japonica cultivar-group)|Rep: Hypothetical protein OSJNBa0059E14.7 - Oryza sativa (japonica cu	UniRef90_Q84M38	CHR5V7|COORD:6712168..6713447| similar to Os03g0807900 [Oryza sativa (japonica cultivar-group)] (GB:NP_001051646.1); similar to chaperonin-like RbcX	AT5G19855.1	CHR03V5|COORD:33710690..33712549|protein expressed protein	LOC_Os03g59320.1	no description	not assigned.unknown	35_2
CUST_97819_PI403524517	0.0046957	0.00111966	up	2.23402	2.23402	1.15964	-0.786626	0.373014	35_27929	Cluster: B1160F02.7 protein; n=1; Oryza sativa (japonica cultivar-group)|Rep: B1160F02.7 protein - Oryza sativa (japonica cultivar-group)	UniRef90_Q6MWG9	CHR2V7|COORD:8286560..8293337| HMA4 (Heavy metal ATPase 4); cadmium-transporting ATPase	AT2G19110.1	CHR04V5|COORD:47959..52365|protein formin Homology 2 Domain containing protein, expressed	LOC_Os04g01070.1	no description	not assigned.unknown	35_2
CUST_155386_PI403524517	0.00133723	0.000134174	up	2.38754	2.38754	1.25552	-1.15374	0.101781	35_43404	0	0		0	0	0	no description	not assigned.unknown	35_2
CUST_131580_PI403524517	0.0047706	0.00117234	down	12.114	-12.114	-3.5986	5.9672	2.3686	35_36952	Rep: OSJNBa0079F16.17 protein - Oryza sativa (Rice)	UniRef90_Q7X867	CHR2V7|COORD:594654..595809| ATPP2-B2 (Phloem protein 2-B2)	AT2G02250.1	CHR04V5|COORD:11869961..11873819|protein expressed protein	LOC_Os04g21130.1	no description	not assigned.unknown	35_2
CUST_1433_PI399408534	0.0295237	0.019467	up	2.59864	2.59864	1.37776	-1.11089	0.266869	35_26304	Cluster: N-acetyltransferase and Transcription factor-like protein; n=1; Oryza sativa (japonica cultivar-group)|Rep: N-acetyltransferase and Transcription facto	UniRef90_Q6YVS8	CHR3V7|COORD:7275820..7278150| transcription factor jumonji (jmjC) domain-containing protein	AT3G20810.1	CHR08V5|COORD:25069848..25061740|protein retrotransposon protein, putative, unclassified, expressed	LOC_Os08g39810.1	no descriptionvery weakly similar to (97.4)AT3G20810| Symbols: | transcription factor | chr3:7275820-7278188 FORWARDnot assigned	RNA.regulation of transcription.JUMONJI family	27_3_57
CUST_78006_PI403524517	0.00547624	0.00148414	up	2.76519	2.76519	1.46738	-1.61477	-0.147389	35_22363	0	0	0	0	0	0	no description	not assigned.unknown	35_2
CUST_125884_PI403524517	0.000327814	1.51544e-05	up	2.40835	2.40835	1.26805	-0.57224	0.695807	35_35446	0	0		0	0	0	no description	not assigned.unknown	35_2
CUST_6672_PI399408534	0.0317881	0.0213467	up	2.30993	2.30993	1.20785	0.314476	1.52233	35_26103	Cluster: BHLH family protein, putative, expressed; n=1; Oryza sativa (japonica cultivar-group)|Rep: BHLH family protein, putative, expressed - Oryza sativa (jap	UniRef90_Q10R47	CHR1V7|COORD:9351558..9352461| transcription regulator	AT1G26945.1	CHR03V5|COORD:3824603..3825769|protein DNA binding protein, putative, expressed	LOC_Os03g07540.1	no descriptionvery weakly similar to (57.4)AT1G26945| Symbols: | transcription regulator | chr1:9351558-9352461 FORWARD	RNA.regulation of transcription.bHLH,Basic Helix-Loop-Helix family	27_3_6
CUST_141699_PI403524517	0.000562606	3.83284e-05	up	7.29338	7.29338	2.86659	-3.03115	-0.164558	35_39715	Cluster: Putative Pi-b protein; n=1; Oryza sativa (japonica cultivar-group)|Rep: Putative Pi-b protein - Oryza sativa (japonica cultivar-group)	UniRef90_Q6Z632		0	CHR08V5|COORD:8933136..8946745|protein resistance protein, putative, expressed	LOC_Os08g14850.1	no description	not assigned.unknown	35_2
CUST_160366_PI403524517	0.00547937	0.0016967	up	2.33079	2.33079	1.22082	-0.973437	0.247382	35_44749	0	0		0	0	0	no description	not assigned.unknown	35_2
CUST_33682_PI403524517	0.00542329	0.0014119	down	73.4642	-73.4642	-6.19897	4.29122	-1.90775	35_9708	0	0	0	0	CHR01V5|COORD:26415183..26414420|protein expressed protein	LOC_Os01g45914.1	no description	not assigned.unknown	35_2
CUST_6764_PI399408534	0.00836949	0.00368583	down	3.3972	-3.3972	-1.76435	-0.917143	-2.68149	35_14138	Cluster: Zinc finger protein-like; n=1; Oryza sativa (japonica cultivar-group)|Rep: Zinc finger protein-like - Oryza sativa (japonica cultivar-group)	UniRef90_Q5Z9H7	CHR5V7|COORD:5379519..5379833| zinc finger (C2H2 type) family protein	AT5G16470.1	CHR06V5|COORD:29975870..29976670|protein expressed protein	LOC_Os06g49490.1	no descriptionweakly similar to ( 137)AT3G02790| Symbols: | zinc finger (C2H2 type) family protein | chr3:604933-605250 FORWARDnot assigned not assigned not assigned not assigned not assigned not assigned not assigned not assigned not assigned not assigned not assigned not assigned not assigned not assigned not assigned not assigned TT_ORF1 Protamine_P1 DUF1777	RNA.regulation of transcription.C2H2 zinc finger family	27_3_11
CUST_10158_PI404877155	0.0001286	3.75476e-06	down	4.68847	-4.68847	-2.22912	0.274193	-1.95492	Contig3873_at	putative LHY protein [Oryza sativa (japonica cultivar-group)]	BAC99516.1	myb family transcription factor	At1g01060.1	protein expressed protein	Os08g06110	NONE	RNA.regulation of transcription.MYB-related transcription factor family	27_3_26
CUST_13634_PI404877155	0.0319491	0.0216238	up	2.28439	2.28439	1.19181	-1.11376	0.0780513	Contig7377_at	tonoplast membrane integral protein ZmTIP4-2 [Zea mays]	AAK26773.1	tonoplast intrinsic protein, putative	At2g25810.1	protein Similar to tonoplast membrane integral protein ZmTIP4-2	Os05g14240	TIP4;1;tonoplast intrinsic protein, putative, similar to tonoplast intrinsic protein GI:4584429 from (Nicotiana tabacum)	transport.Major Intrinsic Proteins.TIP	34_19_2
CUST_10631_PI404877155	0.00159121	0.000191236	down	2.39405	-2.39405	-1.25945	-0.0291274	-1.28858	Contig4330_at	universal stress protein (USP) family protein [Arabidopsis thaliana] gb|AAK59650.1| unknown protein [Arabidopsis thaliana]	NP_191814.1	universal stress protein (USP) family protein	At3g62550.1	protein universal stress protein family	Os03g19270	gi|15228790|ref|NP_191814.1| expressed protein	hormone metabolism.ethylene.induced-regulated-responsive-activated	17_5_3
CUST_85175_PI403524517	0.0368854	0.0259364	down	5.043	-5.043	-2.33428	1.32525	-1.00903	35_24403	0	0	0	0	CHR01V5|COORD:40163488..40164101|protein protease inhibitor/seed storage/LTP family protein, expressed	LOC_Os01g68580.1	no description	not assigned.unknown	35_2
CUST_13637_PI404877155	0.0265587	0.0166719	up	2.20112	2.20112	1.13823	-1.00809	0.130149	Contig7377_s_at	tonoplast membrane integral protein ZmTIP4-2 [Zea mays]	AAK26773.1	tonoplast intrinsic protein, putative	At2g25810.1	protein Similar to tonoplast membrane integral protein ZmTIP4-2	Os05g14240	NONE	transport.Major Intrinsic Proteins.TIP	34_19_2
CUST_18685_PI403524517	0.000106763	2.85739e-06	up	8.35134	8.35134	3.06201	-4.66406	-1.60206	35_5404	Cluster: Hypothetical protein P0657H12.23; n=1; Oryza sativa (japonica cultivar-group)|Rep: Hypothetical protein P0657H12.23 - Oryza sativa (japonica cultivar-g	UniRef90_Q6EPF4	0	0	CHR08V5|COORD:27752607..27750800|protein recombination protein O, RecO, putative, expressed	LOC_Os08g44300.1	no descriptionPRK07764	not assigned.unknown	35_2
CUST_89068_PI403524517	0.00497921	0.00124783	down	4.31858	-4.31858	-2.11056	4.35752	2.24696	35_25480	Rep: Putative zinc transporter OsZIP2 - Oryza sativa (Rice)	UniRef90_Q7Y247	CHR1V7|COORD:1545257..1547708| ZIP5 (ZINC TRANSPORTER 5 PRECURSOR); cation transporter	AT1G05300.1	CHR05V5|COORD:23133227..23136097|protein zinc transporter 1 precursor, putative, expressed	LOC_Os05g39560.1	no descriptionweakly similar to ( 134)AT1G05300| Symbols: ZIP5 | ZIP5 (ZINC TRANSPORTER 5 PRECURSOR); cation transporter | chr1:1546160-1547708 REVERSEnot assigned Zip	transport.metal	34_12
CUST_27257_PI403524517	0.00601514	0.00201968	up	2.11057	2.11057	1.07763	0.200962	1.27859	35_7893	0	0	0	0	0	0	no description	not assigned.unknown	35_2
CUST_11019_PI403524517	0.000939073	7.31152e-05	up	2.05158	2.05158	1.03673	-0.913873	0.122859	35_3114	Cluster: Putative homoserine kinase; n=1; Oryza sativa (japonica cultivar-group)|Rep: Putative homoserine kinase - Oryza sativa (japonica cultivar-group)	UniRef90_Q6K969	0	0	CHR02V5|COORD:35766329..35768918|protein homoserine kinase, putative, expressed	LOC_Os02g58510.1	no description	not assigned.unknown	35_2
CUST_173211_PI403524517	0.00547624	0.00153654	down	2.2863	-2.2863	-1.19302	0.719116	-0.473899	35_48233	Rep: Allene oxide synthase - Hordeum vulgare (Barley)	UniRef90_Q9M4B1		0	0	0	no description	not assigned.unknown	35_2
CUST_25617_PI399408534	0.0210629	0.0122483	up	2.1746	2.1746	1.12075	-0.0533735	1.06737	35_7871	Cluster: Os11g0106100 protein; n=2; Oryza sativa (japonica cultivar-group)|Rep: Os11g0106100 protein - Oryza sativa (japonica cultivar-group)	UniRef90_Q0IV83	CHR2V7|COORD:16051253..16052757| DNA binding / transcription factor	AT2G38300.1	CHR11V5|COORD:282849..280473|protein DNA binding protein, putative, expressed	LOC_Os11g01480.1	no descriptionweakly similar to ( 126)AT2G38300| Symbols: | DNA binding / transcription factor | chr2:16051253-16052757 REVERSE	RNA.regulation of transcription.G2-like transcription factor family, GARP	27_3_20
CUST_8933_PI399408534	0.00376426	0.000723543	up	3.21469	3.21469	1.68468	-1.43981	0.244872	35_28256	Cluster: Putative receptor protein kinase; n=3; Oryza sativa (japonica cultivar-group)|Rep: Putative receptor protein kinase - Oryza sativa (japonica cultivar-g	UniRef90_Q6L569	CHR2V7|COORD:11395699..11398364| leucine-rich repeat transmembrane protein kinase, putative	AT2G26730.1	CHR05V5|COORD:29224067..29228409|protein ATP binding protein, putative, expressed	LOC_Os05g51070.1	no descriptionvery weakly similar to (58.5)AT2G26730| Symbols: | leucine-rich repeat transmembrane protein kinase, putative | chr2:11395699-11398364 FORWARDnot assigned	signalling.receptor kinases.leucine rich repeat III	30_2_3
CUST_1373_PI404877155	0.00547624	0.00155807	up	3.07295	3.07295	1.61963	-0.755991	0.863634	Contig11487_at	DnaJ protein, putative [Arabidopsis thaliana]	AAM63624.1	DNAJ heat shock N-terminal domain-containing protein	At1g56300.1	protein Similar to DnaJ protein, putative	Os03g18870	NONE	stress.abiotic.heat	20_2_1
CUST_96257_PI403524517	0.030698	0.0204654	up	9.15387	9.15387	3.19438	-2.50394	0.690445	35_27498	Cluster: Os01g0795200 protein; n=2; Oryza sativa (japonica cultivar-group)|Rep: Os01g0795200 protein - Oryza sativa (japonica cultivar-group)	UniRef90_Q0JIK5	CHR4V7|COORD:6495951..6499006| subtilase family protein	AT4G10510.1	CHR01V5|COORD:34018621..34023594|protein cucumisin precursor, putative, expressed	LOC_Os01g58290.1	no descriptionmoderately similar to ( 275)AT4G10510| Symbols: | subtilase family protein | chr4:6495951-6499006 FORWARDPeptidase_S8 AprE	protein.degradation.subtilases	29_5_1
CUST_94133_PI403524517	0.0178495	0.0101039	down	2.45134	-2.45134	-1.29357	1.44819	0.154614	35_26913	Cluster: Chlorophyll a-b binding protein 3C, chloroplast precursor; n=24; Eukaryota|Rep: Chlorophyll a-b binding protein 3C, chloroplast precursor - Solanum	UniRef90_P07369	CHR2V7|COORD:14531897..14532697| LHB1B1 (Photosystem II light harvesting complex gene 1.4); chlorophyll binding	AT2G34430.1	CHR01V5|COORD:30357845..30358901|protein chlorophyll a-b binding protein 2, chloroplast precursor, putative, expressed	LOC_Os01g52240.1	no descriptionmoderately similar to ( 265)AT2G34420| Symbols: LHCB1.5, LHB1B2 | LHB1B2 (Photosystem II light harvesting complex gene 1.5); chlorophyll binding | chr2:14529795-14530592 REVERSEmoderately similar to ( 278)CB24_TOBACChlorophyll a-b binding protein 40, chloroplast precursor - Nicotiana tabacum (Common tobacco)Chloroa_b-bind	PS.lightreaction.photosystem II.LHC-II	1_1_1_1
CUST_16953_PI404877155	0.0140234	0.00722183	down	3.79916	-3.79916	-1.92568	-0.74722	-2.6729	HR01I06u_at	0	0	0	0	0	0	zinc finger (C2H2 type)	RNA.regulation of transcription.C2H2 zinc finger family	27_3_11
CUST_8819_PI404877155	0.00617414	0.00228097	up	3.72285	3.72285	1.89641	-2.14876	-0.25235	Contig2636_s_at	probable 1-aminocyclopropane-1-carboxylate oxidase (EC 1.4.3.-) - rice	T02754	1-aminocyclopropane-1- carboxylate oxidase / ACC oxidase / ethylene-forming enzyme (ACO) (EAT1)	At1g05010.1	protein oxidoreductase, 2OG-Fe(II) oxygenase family, putative	Os02g53180	NONE	hormone metabolism.ethylene.synthesis-degradation	17_5_1
CUST_60624_PI403524517	0.00283277	0.000438414	down	2.517	-2.517	-1.33171	1.5697	0.237991	35_17285	Rep: Putative glutamine synthetase - Oryza sativa (Rice)	UniRef90_Q9AUL0	CHR2V7|COORD:10206778..10208161| defense-related protein, putative	AT2G23970.1	CHR03V5|COORD:27283376..27287083|protein defense-related protein, putative, expressed	LOC_Os03g48060.1	no descriptionmoderately similar to ( 218)AT2G23970| Symbols: | defense-related protein, putative | chr2:10206778-10208161 FORWARDnot assigned not assigned not assigned not assigned not assigned not assigned not assigned not assigned not assigned not assigned not assigned not assigned not assigned not assigned not assigned not assigned not assigned not assigned not assigned not assigned not assig…	not assigned.no ontology	35_1
CUST_24746_PI403524517	0.00776497	0.00323068	down	2.13871	-2.13871	-1.09674	1.46411	0.367365	35_7180	Rep: Nicotianamine synthase 9 - Hordeum vulgare (Barley)	UniRef90_Q9XFB7	CHR1V7|COORD:2984952..2985914| nicotianamine synthase, putative	AT1G09240.1	CHR07V5|COORD:29321408..29323028|protein nicotianamine synthase 3, putative, expressed	LOC_Os07g48980.1	no descriptionvery weakly similar to (80.1)AT1G09240| Symbols: | nicotianamine synthase, putative | chr1:2984952-2985914 FORWARDmoderately similar to ( 204)NAS9_HORVUNicotianamine synthase 9 - Hordeum vulgare (Barley)NAS	metal handling.binding, chelation and storage	15_2
CUST_51518_PI403524517	0.00182907	0.000248215	up	2.17458	2.17458	1.12074	-1.1992	-0.0784667	35_14682	0	0	0	0	0	0	no description	not assigned.unknown	35_2
CUST_51937_PI403524517	0.00399517	0.000835971	down	2.50542	-2.50542	-1.32505	0.470178	-0.854875	35_14805	Cluster: Phosphoethanolamine methyltransferase; n=1; Triticum aestivum|Rep: Phosphoethanolamine methyltransferase - Triticum aestivum (Wheat)	UniRef90_Q8VYX1	CHR3V7|COORD:6154584..6157337| NMT1 (N-METHYLTRANSFERASE 1); phosphoethanolamine N-methyltransferase	AT3G18000.1	CHR05V5|COORD:27150431..27146135|protein phosphoethanolamine N-methyltransferase, putative, expressed	LOC_Os05g47540.1	no descriptionweakly similar to ( 153)AT3G18000| Symbols: XIPOTL1, PEAMT, NMT1 | NMT1 (N-METHYLTRANSFERASE 1); phosphoethanolamine N-methyltransferase | chr3:6154584-6157337 FORWARDweakly similar to ( 153)PEAM1_ARATHPhosphoethanolamine N-methyltransferase 1 - Arabidopsis thaliana (Mouse-ear cress)not assigned	lipid metabolism.Phospholipid synthesis	11_3
CUST_40394_PI403524517	0.00617414	0.00221883	down	2.0326	-2.0326	-1.02332	1.01256	-0.0107619	35_11619	Cluster: Os01g0495200 protein; n=1; Oryza sativa (japonica cultivar-group)|Rep: Os01g0495200 protein - Oryza sativa (japonica cultivar-group)	UniRef90_Q0JMJ3	CHR3V7|COORD:3645546..3647334| similar to unknown protein [Arabidopsis thaliana] (TAIR:AT5G06230.1); similar to Os12g0145400 [Oryza sativa (japonica	AT3G11570.1	CHR01V5|COORD:17255477..17256562|protein expressed protein	LOC_Os01g30970.1	no description	not assigned.unknown	35_2
CUST_102727_PI403524517	0.0355054	0.0248636	up	2.1251	2.1251	1.08753	-0.695087	0.392444	35_29299	0	0		0	0	0	no description	not assigned.unknown	35_2
CUST_142857_PI403524517	0.00182907	0.000242979	up	2.04256	2.04256	1.03038	-0.793942	0.23644	35_40034	Cluster: Expressed protein; n=2; Oryza sativa (japonica cultivar-group)|Rep: Expressed protein - Oryza sativa (japonica cultivar-group)	UniRef90_Q75LY7	CHR2V7|COORD:6189444..6191730| CBS domain-containing protein	AT2G14520.1	CHR03V5|COORD:26600772..26607017|protein CBS domain containing protein, expressed	LOC_Os03g47120.1	no descriptionweakly similar to ( 103)AT2G14520| Symbols: | CBS domain-containing protein | chr2:6189444-6191730 REVERSE	not assigned.no ontology	35_1
CUST_116187_PI403524517	0.000696486	4.91438e-05	down	5.78808	-5.78808	-2.53308	2.31589	-0.217193	35_32942	Cluster: Putative glutathione S-transferase OsGSTF3; n=2; Oryza sativa (japonica cultivar-group)|Rep: Putative glutathione S-transferase OsGSTF3 - Oryza sativa	UniRef90_Q9FUD8	CHR3V7|COORD:735078..735884| ATGSTF11 (GLUTATHIONE S-TRANSFERASE F11); glutathione transferase	AT3G03190.1	CHR03V5|COORD:1935080..1933783|protein glutathione S-transferase, putative, expressed	LOC_Os03g04260.1	no descriptionweakly similar to ( 107)AT3G03190| Symbols: ATGSTF6, ATGSTF11 | ATGSTF11 (GLUTATHIONE S-TRANSFERASE F11); glutathione transferase | chr3:735078-735884 FORWARDvery weakly similar to (80.9)GSTF1_TOBACGlutathione S-transferase PARB - Nicotiana tabacum (Common tobacco)not assigned not assigned GST_C_Phi GST_C GST_C_family GST_C_GTT2_like GST_C_Ure2p_like Gst 2OG-FeII_Oxy	misc.glutathione S transferases	26_9
CUST_37132_PI403524517	0.0188956	0.01085	up	2.10547	2.10547	1.07415	-1.14876	-0.0746098	35_10700	Cluster: F-box family protein, putative, expressed; n=1; Oryza sativa (japonica cultivar-group)|Rep: F-box family protein, putative, expressed - Oryza sativa (j	UniRef90_Q10SN2	CHR3V7|COORD:22614141..22615311| ATPP2-A13	AT3G61060.1	CHR03V5|COORD:921039..923411|protein ATPP2-A13, putative, expressed	LOC_Os03g02550.1	no descriptionweakly similar to ( 145)AT3G61060| Symbols: ATPP2-A13 | ATPP2-A13 | chr3:22614141-22615311 FORWARDnot assigned not assigned not assigned	cell.organisation	31_1
CUST_54581_PI403524517	0.00467215	0.00109131	up	2.51754	2.51754	1.33201	-0.796948	0.535066	35_15535	Rep: Probable inositol oxygenase - Oryza sativa (Rice)	UniRef90_Q5Z8T3	CHR1V7|COORD:4968371..4969949| MIOX1 (MYO-INISITOL OXYGENASE); oxidoreductase	AT1G14520.1	CHR06V5|COORD:21477411..21481743|protein inositol oxygenase, putative, expressed	LOC_Os06g36560.1	no descriptionhighly similar to ( 501)AT1G14520| Symbols: MIOX1 | MIOX1 (MYO-INISITOL OXYGENASE); oxidoreductase | chr1:4968371-4969949 REVERSEhighly similar to ( 566)MIOX_ORYSAnot assigned not assigned not assigned DUF706 SerH	minor CHO metabolism.myo-inositol.myo inositol oxygenases	3_4_4
CUST_32571_PI403524517	0.0106544	0.00495132	up	2.79464	2.79464	1.48266	-0.111659	1.371	35_9388	Cluster: AP2 transcriptional activator DRF1.1; n=2; Hordeum vulgare|Rep: AP2 transcriptional activator DRF1.1 - Hordeum vulgare (Barley)	UniRef90_Q84ND8	CHR4V7|COORD:10231450..10234545| proline-rich family protein	AT4G18570.1	0	0	no description	not assigned.unknown	35_2
CUST_5623_PI404877155	0.00617414	0.0021834	up	2.03511	2.03511	1.02511	-0.722443	0.302666	Contig17518_at	Similar to hexose carrier protein HEX6 &RCCHCP_1 (Q07423) [Oryza sativa (japonica cultivar-group)]	BAA83554.1	hexose transporter, putative	At5g61520.1	protein Sugar transporter	Os06g04900	NONE	transporter.sugars	34_2
CUST_94412_PI403524517	0.00146255	0.000167251	down	3.48863	-3.48863	-1.80266	1.73753	-0.0651279	35_26987	Cluster: Iron transporter Fe2; n=2; Oryza sativa (japonica cultivar-group)|Rep: Iron transporter Fe2 - Oryza sativa (japonica cultivar-group)	UniRef90_Q7XJ42	CHR3V7|COORD:4051957..4053163| ZIP1 (ZINC TRANSPORTER 1 PRECURSOR); zinc ion transporter	AT3G12750.1	CHR07V5|COORD:7392790..7396019|protein ZIP zinc/iron transport family protein, expressed	LOC_Os07g12890.2	no descriptionvery weakly similar to (98.6)AT3G12750| Symbols: ZIP1 | ZIP1 (ZINC TRANSPORTER 1 PRECURSOR); zinc ion transporter | chr3:4051957-4053163 REVERSEnot assigned Zip	transport.metal	34_12
CUST_3178_PI404877155	0.000106763	2.37487e-06	up	38.8132	38.8132	5.27847	-5.10505	0.173429	Contig13654_at	serine threonine kinase-like [Oryza sativa (japonica cultivar-group)]	BAD05278.1	receptor protein kinase, putative (ACR4)	At3g59420.1	protein Protein kinase domain, putative	Os12g31560	NONE	signalling.receptor kinases.crinkly like	30_2_26
CUST_16079_PI404877155	0.000734803	5.54231e-05	up	2.10306	2.10306	1.07249	-1.02723	0.0452617	Contig9959_at	zinc finger protein-like [Oryza sativa (japonica cultivar-group)] dbj|BAC10135.1| zinc finger protein-like [Oryza sativa (japonica cultivar-	NP_917976.1	COP1-interacting protein (CIP8) / zinc finger (C3HC4-type RING finger) family protein	At5g64920.1	protein Zinc finger, C3HC4 type (RING finger), putative	Os07g43740	zinc finger (C3HC4-type RING finger) family protein, contains Pfam profile: PF00097 zinc finger, C3HC4 type (RING finger)	RNA.regulation of transcription.unclassified	27_3_99
CUST_12542_PI404877155	0.0160123	0.00860903	down	2.12526	-2.12526	-1.08764	1.03956	-0.0480776	Contig628_x_at	chlorophyll a/b-binding protein WCAB precursor [Triticum aestivum]	AAB18209.1	chlorophyll A-B binding protein / LHCII type I (LHB1B2)	At2g34420.1	protein Chlorophyll A-B binding protein, putative	Os01g41710	Chlorophyll A-B binding protein 3C, chloroplast precursor (LHCII type I CAB-3C) (LHCP) pir	PS.lightreaction.photosystem II.LHC-II	1_01_01_01
CUST_2255_PI399408534	0.0160123	0.00860642	up	3.25383	3.25383	1.70214	-1.51426	0.187875	35_11690	Rep: AT3g20810/MOE17_10 - Arabidopsis thaliana (Mouse-ear cress)	UniRef90_Q8RWR1	CHR3V7|COORD:7275820..7278150| transcription factor jumonji (jmjC) domain-containing protein	AT3G20810.1	CHR09V5|COORD:18866497..18862285|protein conserved hypothetical protein	LOC_Os09g31380.1	no descriptionmoderately similar to ( 337)AT3G20810| Symbols: | transcription factor | chr3:7275820-7278188 FORWARDnot assigned not assigned not assigned Cupin_4	RNA.regulation of transcription.JUMONJI family	27_3_57
CUST_23719_PI403524517	0.0157925	0.00837654	down	3.52078	-3.52078	-1.8159	4.98366	3.16776	35_6893	Cluster: OSJNBa0084K11.14 protein; n=1; Oryza sativa (japonica cultivar-group)|Rep: OSJNBa0084K11.14 protein - Oryza sativa (japonica cultivar-group)	UniRef90_Q7XSQ2	CHR1V7|COORD:28576081..28579746| prolyl oligopeptidase	AT1G76140.1	CHR04V5|COORD:27889666..27894515|protein prolyl endopeptidase, putative, expressed	LOC_Os04g47360.1	no descriptionmoderately similar to ( 233)AT1G76140| Symbols: | prolyl oligopeptidase | chr1:28576081-28579746 FORWARDnot assigned COG1505 Peptidase_S9	protein.degradation	29_5
CUST_74_PI404877155	0.0319491	0.0216881	down	2.05292	-2.05292	-1.03767	1.00792	-0.0297581	baak16l04_x_at	chlorophyll a/b-binding protein WCAB precursor [Triticum aestivum]	AAB18209.1	chlorophyll A-B binding protein / LHCII type I (LHB1B2)	At2g34420.1	protein Chlorophyll A-B binding protein, putative	Os01g52240	NONE	PS.lightreaction.photosystem II.LHC-II	1_01_01_01
CUST_16083_PI404877155	0.0441669	0.0320237	up	2.62039	2.62039	1.38978	-0.838572	0.551208	Contig996_s_at	Photosystem II 10 kDa polypeptide, chloroplast precursor pir||T06173 photosystem II 10K protein precursor - barley emb|CAA66373.1| 10kD PSII	Q40070	photosystem II 10 kDa polypeptide	At1g79040.1	protein Photosystem II 10 kDa polypeptide PsbR, putative	Os07g05360	NONE	PS.lightreaction.photosystem II.PSII polypeptide subunits	1_01_01_02
CUST_32559_PI403524517	0.00646477	0.00246951	up	2.93829	2.93829	1.55497	-0.229426	1.32555	35_9385	0	0	0	0	0	0	no description	not assigned.unknown	35_2
CUST_35889_PI403524517	1.43947e-05	8.5155e-08	down	55.7597	-55.7597	-5.80115	5.46347	-0.337678	35_10349	Cluster: Hypothetical protein OSJNBb0033N16.9; n=2; Oryza sativa|Rep: Hypothetical protein OSJNBb0033N16.9 - Oryza sativa (Rice)	UniRef90_Q9AUR9	CHR3V7|COORD:16581759..16583887| GRIK1 (GEMINIVIRUS REP INTERACTING KINASE 1); kinase	AT3G45240.2	CHR03V5|COORD:28665388..28657759|protein serine/threonine-protein kinase ssp1, putative, expressed	LOC_Os03g50330.1	no descriptionweakly similar to ( 147)AT3G45240| Symbols: GRIK1 | GRIK1 (GEMINIVIRUS REP INTERACTING KINASE 1); kinase | chr3:16581759-16583887 REVERSEvery weakly similar to (66.2)SAPK9_ORYSAnot assigned not assigned not assigned not assigned not assigned not assigned not assigned not assigned not assigned not assigned not assigned not assigned not assigned not assigned not assigned not assigned …	protein.postranslational modification	29_4
CUST_6682_PI399408534	0.028975	0.0186295	down	2.02132	-2.02132	-1.0153	0.631268	-0.384028	35_49643	Cluster: Myc-like regulatory R gene product; n=1; Phyllostachys acuta|Rep: Myc-like regulatory R gene product - Phyllostachys acuta (woody bamboo)	UniRef90_Q40752	CHR1V7|COORD:23603472..23606397| EGL3 (ENHANCER OF GLABRA3); DNA binding / transcription factor	AT1G63650.1	CHR11V5|COORD:8580562..8578217|protein anthocyanin regulatory Lc protein, putative	LOC_Os11g15210.1	no descriptionvery weakly similar to (61.6)AT1G63650| Symbols: EGL1, ATMYC-2, EGL3 | EGL3 (ENHANCER OF GLABRA3); DNA binding | chr1:23603472-23606397 FORWARDvery weakly similar to (92.0)ARRS_MAIZEAnthocyanin regulatory R-S protein - Zea mays (Maize)HLH HLH HLH	RNA.regulation of transcription.bHLH,Basic Helix-Loop-Helix family	27_3_6
CUST_6526_PI403524517	0.0495705	0.0365447	up	2.36003	2.36003	1.2388	0.707254	1.94606	35_1811	Cluster: Hypothetical protein OJ1081_G10.16; n=1; Oryza sativa (japonica cultivar-group)|Rep: Hypothetical protein OJ1081_G10.16 - Oryza sativa (japonica cultiv	UniRef90_Q69PH9	CHR5V7|COORD:19134070..19134866| senescence-associated protein-related	AT5G47060.1	CHR09V5|COORD:15926024..15927163|protein expressed protein	LOC_Os09g26370.1	no descriptionvery weakly similar to (65.5)AT5G47060| Symbols: | senescence-associated protein-related | chr5:19134070-19134866 FORWARDDUF581	development.unspecified	33_99
CUST_41793_PI403524517	0.000957871	7.69093e-05	up	9.94511	9.94511	3.31399	-3.22975	0.0842401	35_12010	0	0	0	0	0	0	no description	not assigned.unknown	35_2
CUST_104665_PI403524517	0.00146255	0.000161899	up	2.82966	2.82966	1.50063	-1.30115	0.199479	35_29824	Cluster: OSJNBa0070M12.14 protein; n=1; Oryza sativa (japonica cultivar-group)|Rep: OSJNBa0070M12.14 protein - Oryza sativa (japonica cultivar-group)	UniRef90_Q7XTL5	CHR1V7|COORD:22496859..22500684| proline-rich family protein	AT1G61080.1	CHR04V5|COORD:34913534..34909511|protein dnaJ domain containing protein, expressed	LOC_Os04g59060.2	no description	not assigned.unknown	35_2
CUST_171725_PI403524517	0.00440305	0.000974884	up	2.36907	2.36907	1.24432	0.204547	1.44887	35_47847	Cluster: Proline dehydrogenase family protein, expressed; n=2; Oryza sativa (japonica cultivar-group)|Rep: Proline dehydrogenase family protein, expressed - Ory	UniRef90_Q336U3	CHR5V7|COORD:15518570..15521129| proline oxidase, putative / osmotic stress-responsive proline dehydrogenase, putative	AT5G38710.1	CHR10V5|COORD:21288413..21290891|protein proline oxidase, mitochondrial precursor, putative, expressed	LOC_Os10g40360.1	no description	not assigned.unknown	35_2
CUST_47944_PI403524517	0.00547937	0.00178646	down	37.3105	-37.3105	-5.22151	5.19571	-0.0258007	35_13711	Rep: AT4g05320/C17L7_240 - Arabidopsis thaliana (Mouse-ear cress)	UniRef90_Q93ZJ0	CHR5V7|COORD:6973317..6974465| UBQ4 (ubiquitin 4); protein binding	AT5G20620.1	CHR06V5|COORD:28400733..28403579|protein polyubiquitin containing 7 ubiquitin monomers, putative, expressed	LOC_Os06g46770.3	no descriptionmoderately similar to ( 443)AT5G03240| Symbols: UBQ3 | UBQ3 (POLYUBIQUITIN 3); protein binding | chr5:771975-772895 REVERSEweakly similar to ( 150)UBIQ_WHEATUbiquitin - Triticum aestivum (Wheat)not assigned not assigned not assigned not assigned not assigned not assigned not assigned not assigned not assigned Ubiquitin ubiquitin UBQ Nedd8 UBL AN1_N RAD23_N Scythe_N UBQ parkin_N Fubi…	protein.degradation.ubiquitin.ubiquitin	29_5_11_1
CUST_121484_PI403524517	0.0497604	0.0368964	up	2.50381	2.50381	1.32413	-0.110699	1.21343	35_34310	0	0		0	0	0	no description	not assigned.unknown	35_2
CUST_119729_PI403524517	0.00129908	0.000123271	down	4.07666	-4.07666	-2.02739	2.8428	0.815413	35_33868	0	0		0	0	0	no description	not assigned.unknown	35_2
CUST_48010_PI403524517	0.00617414	0.00211541	up	2.19532	2.19532	1.13443	-0.863688	0.27074	35_13731	Cluster: Plasma membrane intrinsic protein 3; n=1; Triticum aestivum|Rep: Plasma membrane intrinsic protein 3 - Triticum aestivum (Wheat)	UniRef90_Q9M7C2	CHR1V7|COORD:225986..227176| PIP1C (PLASMA MEMBRANE INTRINSIC PROTEIN 1;3); water channel	AT1G01620.1	CHR02V5|COORD:27038450..27041579|protein aquaporin PIP1.1, putative, expressed	LOC_Os02g44630.4	no descriptionweakly similar to ( 112)AT4G00430| Symbols: PIP1E, TMP-C, PIP1;4 | TMP-C (plasma membrane intrinsic protein 1;4); water channel | chr4:186143-187531 REVERSEweakly similar to ( 131)PIP11_ORYSAMIP	transport.Major Intrinsic Proteins.PIP	34_19_1
CUST_112497_PI403524517	0.0139832	0.00714469	up	2.66786	2.66786	1.41568	-0.160768	1.25491	35_31934	Rep: OSIGBa0125M19.7 protein - Oryza sativa (Rice)	UniRef90_Q00RH9	CHR2V7|COORD:15822012..15824039| RLK (RECEPTOR LECTIN KINASE); kinase	AT2G37710.1	CHR04V5|COORD:26357009..26359683|protein protein kinase, putative, expressed	LOC_Os04g44910.1	no descriptionweakly similar to ( 182)AT2G37710| Symbols: RLK | RLK (RECEPTOR LECTIN KINASE); kinase | chr2:15822012-15824039 REVERSEvery weakly similar to (60.8)LEC2_MEDTRTruncated lectin 2 precursor - Medicago truncatula (Barrel medic)not assigned not assigned Lectin_legB Herpes_BLLF1 PRK07003	misc.myrosinases-lectin-jacalin	26_16
CUST_10624_PI404877155	0.0298546	0.0197578	down	2.08105	-2.08105	-1.05731	1.11948	0.0621659	Contig432_x_at	chlorophyll a/b-binding protein WCAB precursor [Triticum aestivum]	AAB18209.1	chlorophyll A-B binding protein / LHCII type I (LHB1B2)	At2g34420.1	protein Chlorophyll A-B binding protein, putative	Os01g52240	chlorophyll a/b-binding protein WCAB precursor	PS.lightreaction.photosystem II.LHC-II	1_01_01_01
CUST_105294_PI403524517	0.00791051	0.00336822	up	2.41526	2.41526	1.27218	-0.87273	0.399446	35_29990	0	0		0	0	0	no description	not assigned.unknown	35_2
CUST_2977_PI404877155	0.0400436	0.0285469	down	2.1524	-2.1524	-1.10595	0.713778	-0.392168	Contig13404_at	chloroplast channel forming outer membrane protein [Pisum sativum]	CAB58442.1	expressed protein	At1g76405.2	protein At1g20810/F2D10_27	Os02g58550	auxin-regulated protein	hormone metabolism.auxin.induced-regulated-responsive-activated	17_2_3
CUST_51_PI404877155	0.017439	0.00971661	up	2.02256	2.02256	1.01619	-1.02419	-0.00800769	AF509747.1_at	stem rust resistance protein Rpg1 [Hordeum vulgare subsp. vulgare] gb|AAM81972.1| barley stem rust resistance protein [Hordeum vulgare subsp	AAM76922.1	protein kinase family protein	At4g05200.1	protein Protein kinase domain, putative	Os11g39450	NONE	signalling.receptor kinases.DUF 26	30_2_17
CUST_55331_PI403524517	0.00814786	0.00354858	down	2.55632	-2.55632	-1.35407	0.0937516	-1.26032	35_15752	Rep: Putative gamma-lyase - Oryza sativa (Rice)	UniRef90_Q94HY3	CHR1V7|COORD:24032640..24034200| ATMGL; catalytic/ methionine gamma-lyase	AT1G64660.1	CHR10V5|COORD:19674935..19671127|protein O-succinylhomoserine sulfhydrylase, putative, expressed	LOC_Os10g37340.1	no descriptionhighly similar to ( 515)AT1G64660| Symbols: ATMGL | ATMGL; catalytic/ methionine gamma-lyase | chr1:24032640-24034200 FORWARDnot assigned not assigned not assigned not assigned not assigned not assigned not assigned not assigned not assigned not assigned not assigned not assigned not assigned not assigned not assigned MetC Cys_Met_Meta_PP PRK08133 MET17 PRK08249 PRK06234 PRK07503 PR…	amino acid metabolism.degradation.aspartate family.methionine.methionine gamma-lyase	13_2_3_4_1
CUST_82183_PI403524517	0.00617414	0.00217647	up	2.48988	2.48988	1.31607	-0.2645	1.05157	35_23573	Cluster: Serine protease-like protein; n=1; Oryza sativa (japonica cultivar-group)|Rep: Serine protease-like protein - Oryza sativa (japonica cultivar-group)	UniRef90_Q69LK8	CHR5V7|COORD:9789902..9792238| serine-type peptidase/ trypsin	AT5G27660.1	CHR09V5|COORD:16083153..16077755|protein expressed protein	LOC_Os09g26560.1	no descriptionvery weakly similar to (61.2)AT5G27660| Symbols: | serine-type peptidase/ trypsin | chr5:9789902-9792238 REVERSEnot assigned	protein.degradation.serine protease	29_5_5
CUST_104476_PI403524517	0.031799	0.0214315	up	2.43394	2.43394	1.28329	1.35021	2.6335	35_29773	Cluster: Hypothetical protein P0040B10.3; n=2; Oryza sativa (japonica cultivar-group)|Rep: Hypothetical protein P0040B10.3 - Oryza sativa (japonica cultivar-gro	UniRef90_Q5TKD0	CHR3V7|COORD:8703380..8704052| similar to four F5 protein-related / 4F5 protein-related [Arabidopsis thaliana] (TAIR:AT4G13615.1); similar to Four F5 protein	AT3G24100.1	CHR05V5|COORD:19750857..19755199|protein 4F5 protein family protein	LOC_Os05g33700.1	no description	not assigned.unknown	35_2
CUST_154991_PI403524517	0.0283252	0.0179875	up	2.91861	2.91861	1.54528	3.07669	4.62197	35_43299	0	0		0	0	0	no description	not assigned.unknown	35_2
CUST_23603_PI403524517	0.00646477	0.00245942	down	2.40687	-2.40687	-1.26716	0.872959	-0.394198	35_6861	Cluster: Hypothetical protein B1085F09.19; n=1; Oryza sativa (japonica cultivar-group)|Rep: Hypothetical protein B1085F09.19 - Oryza sativa (japonica cultivar-g	UniRef90_Q5NAB4	0	0	CHR01V5|COORD:10008373..10004814|protein expressed protein	LOC_Os01g17396.1	no description	not assigned.unknown	35_2
CUST_26368_PI403524517	0.0160123	0.00861002	up	3.68265	3.68265	1.88074	0.43964	2.32038	35_7641	Cluster: Proline dehydrogenase family protein, expressed; n=2; Oryza sativa (japonica cultivar-group)|Rep: Proline dehydrogenase family protein, expressed - Ory	UniRef90_Q336U3	CHR3V7|COORD:12451359..12453605| ERD5 (EARLY RESPONSIVE TO DEHYDRATION 5, PROLINE OXIDASE); proline dehydrogenase	AT3G30775.1	CHR10V5|COORD:21288413..21290891|protein proline oxidase, mitochondrial precursor, putative, expressed	LOC_Os10g40360.1	no descriptionvery weakly similar to (59.7)AT3G30775| Symbols: AT-POX, ATPOX, ATPDH, PRO1, ERD5 | ERD5 (EARLY RESPONSIVE TO DEHYDRATION 5, PROLINE OXIDASE); proline dehydrogenase | chr3:12451359-12453605 REVERSEnot assigned not assigned PRK07764 PRK12323	amino acid metabolism.degradation.glutamate family.proline	13_2_2_2
CUST_52636_PI403524517	0.0119582	0.00577912	up	2.65497	2.65497	1.40869	-1.26788	0.140814	35_14996	Rep: Profilin-2 - Triticum aestivum (Wheat)	UniRef90_P49233	CHR2V7|COORD:8526967..8528201| PRF5 (PROFILIN5); actin binding / actin monomer binding	AT2G19770.1	CHR06V5|COORD:2689214..2692053|protein profilin-2, putative, expressed	LOC_Os06g05880.1	no descriptionvery weakly similar to (74.7)AT2G19770| Symbols: PRF5 | PRF5 (PROFILIN5); actin binding / actin monomer binding | chr2:8526967-8528201 REVERSEvery weakly similar to (85.9)PROF2_WHEATProfilin-2 - Triticum aestivum (Wheat)not assigned Profilin PROF PROF	cell.organisation	31_1

## Sheet: S_Tab_3_185 up 120 down
ProbeName	p (Corr)	p	Regulation	FC (abs)	FC	Log FC	[WT_no shade](normalized)	[int-c_control](normalized)	Harvest assembly ID	PROT_SEQ_DESC	PROT_SEQ_ID	ATH_SEQ_DESC	ATH_SEQ_ID	RICE_SEQ_DESC	RICE_SEQ_ID	MAPMAN DESCRIPTION	FUNCAT	BINCODE
CUST_125773_PI403524517	1.79796e-05	1.9475e-07	up	138.362	138.362	7.1123	-6.87544	0.236868	35_35416	Cluster: GDA1/CD39 family protein, expressed; n=1; Oryza sativa (japonica cultivar-group)|Rep: GDA1/CD39 family protein, expressed - Oryza sativa (japonica cult	UniRef90_Q10KM6	CHR2V7|COORD:865394..868006| nucleoside phosphatase family protein / GDA1/CD39 family protein	AT2G02970.1	CHR03V5|COORD:14917235..14921065|protein nucleoside-triphosphatase, putative, expressed	LOC_Os03g26080.1	no description	not assigned.unknown	35_2
CUST_72541_PI403524517	1.79796e-05	2.58248e-07	up	50.2901	50.2901	5.6522	-5.30785	0.344353	35_20791	Cluster: Protein kinase domain containing protein; n=1; Oryza sativa (japonica cultivar-group)|Rep: Protein kinase domain containing protein - Oryza sativa (jap	UniRef90_Q2QQC1	CHR3V7|COORD:21970848..21973535| ACR4 (ARABIDOPSIS CRINKLY4); kinase	AT3G59420.1	CHR12V5|COORD:18956069..18958083|protein protein kinase domain containing protein	LOC_Os12g31560.1	no descriptionvery weakly similar to (94.4)AT3G59420| Symbols: ACR4 | ACR4 (ARABIDOPSIS CRINKLY4); kinase | chr3:21970848-21973535 REVERSEvery weakly similar to (98.2)CRI4_MAIZEPutative receptor protein kinase CRINKLY4 precursor - Zea mays (Maize)not assigned	protein.postranslational modification.kinase.receptor like cytoplasmatic kinase VII	29_4_1_57
CUST_3178_PI404877155	0.000106763	2.37487e-06	up	38.8132	38.8132	5.27847	-5.10505	0.173429	Contig13654_at	serine threonine kinase-like [Oryza sativa (japonica cultivar-group)]	BAD05278.1	receptor protein kinase, putative (ACR4)	At3g59420.1	protein Protein kinase domain, putative	Os12g31560	NONE	signalling.receptor kinases.crinkly like	30_2_26
CUST_50810_PI403524517	0.00617414	0.00215352	up	16.0783	16.0783	4.00704	-1.29472	2.71232	35_14495	Cluster: O-methyltransferase; n=2; Oryza sativa (japonica cultivar-group)|Rep: O-methyltransferase - Oryza sativa (japonica cultivar-group)	UniRef90_Q53LW7	CHR4V7|COORD:16730994..16732813| O-methyltransferase family 2 protein	AT4G35160.1	CHR11V5|COORD:11573808..11569149|protein O-methyltransferase ZRP4, putative, expressed	LOC_Os11g20090.1	no descriptionweakly similar to ( 140)AT4G35160| Symbols: | O-methyltransferase family 2 protein | chr4:16730994-16732813 REVERSEmoderately similar to ( 221)ZRP4_MAIZEO-methyltransferase ZRP4 - Zea mays (Maize)not assigned Methyltransf_2	misc.O- methyl transferases	26_6
CUST_5195_PI403524517	0.0315576	0.0211152	up	14.9048	14.9048	3.8977	-5.79925	-1.90155	35_1429	Cluster: Subtilisin-chymotrypsin inhibitor 2; n=1; Hordeum vulgare|Rep: Subtilisin-chymotrypsin inhibitor 2 - Hordeum vulgare (Barley)	UniRef90_Q96465	CHR5|COORD:17525325..17525814| protease inhibitor, putative, similar to SP:P19873 Inhibitor of trypsin and hageman factor (CMTI-V) {Cucurbita maxima}; contains	AT5G43580.1	CHR01V5|COORD:24719689..24720271|protein subtilisin-chymotrypsin inhibitor 2, putative, expressed	LOC_Os01g42860.1	no descriptionvery weakly similar to (62.4)ICI3_HORVUSubtilisin-chymotrypsin inhibitor-2B - Hordeum vulgare (Barley)potato_inhibit	not assigned.unknown	35_2
CUST_5204_PI403524517	0.028975	0.0187081	up	14.6225	14.6225	3.87012	-5.72692	-1.8568	35_1431	Cluster: Subtilisin-chymotrypsin inhibitor 2; n=1; Hordeum vulgare|Rep: Subtilisin-chymotrypsin inhibitor 2 - Hordeum vulgare (Barley)	UniRef90_Q96465	CHR5|COORD:17525325..17525814| protease inhibitor, putative, similar to SP:P19873 Inhibitor of trypsin and hageman factor (CMTI-V) {Cucurbita maxima}; contains	AT5G43580.1	CHR01V5|COORD:24719689..24720271|protein subtilisin-chymotrypsin inhibitor 2, putative, expressed	LOC_Os01g42860.1	no descriptionvery weakly similar to (62.4)ICI3_HORVUSubtilisin-chymotrypsin inhibitor-2B - Hordeum vulgare (Barley)potato_inhibit	not assigned.unknown	35_2
CUST_7381_PI399408534	0.00182907	0.000241611	up	13.1442	13.1442	3.71636	-3.45532	0.261034	35_27843	Cluster: Protein kinase domain containing protein; n=1; Oryza sativa (japonica cultivar-group)|Rep: Protein kinase domain containing protein - Oryza sativa (jap	UniRef90_Q2QQC1	CHR3V7|COORD:20764882..20767326| protein kinase family protein	AT3G55950.1	CHR12V5|COORD:18956069..18958083|protein protein kinase domain containing protein	LOC_Os12g31560.1	no descriptionweakly similar to ( 128)AT3G55950| Symbols: | protein kinase family protein | chr3:20764882-20767326 REVERSEvery weakly similar to (97.8)CRI4_MAIZEPutative receptor protein kinase CRINKLY4 precursor - Zea mays (Maize)not assigned not assigned not assigned not assigned not assigned not assigned not assigned not assigned not assigned not assigned not assigned not assigned not assigned…	signalling.receptor kinases.DUF 26	30_2_17
CUST_148486_PI403524517	0.00388788	0.000794604	up	10.1388	10.1388	3.34181	-2.50896	0.832855	35_41538	0	0		0	0	0	no description	not assigned.unknown	35_2
CUST_41793_PI403524517	0.000957871	7.69093e-05	up	9.94511	9.94511	3.31399	-3.22975	0.0842401	35_12010	0	0	0	0	0	0	no description	not assigned.unknown	35_2
CUST_29886_PI399408534	8.88568e-06	2.16196e-08	up	9.63771	9.63771	3.26869	-2.94912	0.319566	35_38581	Cluster: Cytokinin-regulated kinase-like; n=1; Oryza sativa (japonica cultivar-group)|Rep: Cytokinin-regulated kinase-like - Oryza sativa (japonica cultivar-gro	UniRef90_Q5VMJ7	CHR2V7|COORD:7732318..7734034| similar to unknown protein [Arabidopsis thaliana] (TAIR:AT4G35920.2); similar to Unknown protein [Oryza sativa (japonica	AT2G17780.3	CHR06V5|COORD:2662465..2660305|protein protein kinase, putative, expressed	LOC_Os06g05830.1	no descriptionvery weakly similar to (86.3)AT2G17780| Symbols: MCA2 | similar to unknown protein [Arabidopsis thaliana] (TAIR:AT4G35920.2); similar to Unknown protein [Oryza sativa (japonica cultivar-group)] (GB:AAM51833.1); similar to Os03g0157300 [Oryza sativa (japonica cultivar-group)] (GB:NP_001049013.1) | chr2:7732890-7734034 REVERSEvery weakly similar to (50.8)CRI4_MAIZEPutative receptor pr…	signalling.receptor kinases.DUF 26	30_2_17
CUST_96257_PI403524517	0.030698	0.0204654	up	9.15387	9.15387	3.19438	-2.50394	0.690445	35_27498	Cluster: Os01g0795200 protein; n=2; Oryza sativa (japonica cultivar-group)|Rep: Os01g0795200 protein - Oryza sativa (japonica cultivar-group)	UniRef90_Q0JIK5	CHR4V7|COORD:6495951..6499006| subtilase family protein	AT4G10510.1	CHR01V5|COORD:34018621..34023594|protein cucumisin precursor, putative, expressed	LOC_Os01g58290.1	no descriptionmoderately similar to ( 275)AT4G10510| Symbols: | subtilase family protein | chr4:6495951-6499006 FORWARDPeptidase_S8 AprE	protein.degradation.subtilases	29_5_1
CUST_18685_PI403524517	0.000106763	2.85739e-06	up	8.35134	8.35134	3.06201	-4.66406	-1.60206	35_5404	Cluster: Hypothetical protein P0657H12.23; n=1; Oryza sativa (japonica cultivar-group)|Rep: Hypothetical protein P0657H12.23 - Oryza sativa (japonica cultivar-g	UniRef90_Q6EPF4	0	0	CHR08V5|COORD:27752607..27750800|protein recombination protein O, RecO, putative, expressed	LOC_Os08g44300.1	no descriptionPRK07764	not assigned.unknown	35_2
CUST_141699_PI403524517	0.000562606	3.83284e-05	up	7.29338	7.29338	2.86659	-3.03115	-0.164558	35_39715	Cluster: Putative Pi-b protein; n=1; Oryza sativa (japonica cultivar-group)|Rep: Putative Pi-b protein - Oryza sativa (japonica cultivar-group)	UniRef90_Q6Z632		0	CHR08V5|COORD:8933136..8946745|protein resistance protein, putative, expressed	LOC_Os08g14850.1	no description	not assigned.unknown	35_2
CUST_2475_PI403524517	0.00733346	0.00287272	up	7.26163	7.26163	2.86029	-0.985579	1.87471	35_672	Cluster: Putative histidine-rich protein; n=1; Oryza sativa (japonica cultivar-group)|Rep: Putative histidine-rich protein - Oryza sativa (japonica cultivar-gro	UniRef90_Q6EN34	CHR1V7|COORD:5448721..5450172| similar to unknown protein [Arabidopsis thaliana] (TAIR:AT4G01985.1); similar to PE-PGRS FAMILY PROTEIN [Mycobacterium	AT1G15830.1	CHR02V5|COORD:8844247..8842925|protein expressed protein	LOC_Os02g15700.1	no descriptionnot assigned not assigned not assigned not assigned not assigned not assigned not assigned not assigned not assigned not assigned not assigned PRK07764 PRK12678 PRK12323 Gag_spuma Tymo_45kd_70kd	not assigned.unknown	35_2
CUST_3045_PI404877155	0.00547624	0.00154967	up	6.34407	6.34407	2.66541	-3.62986	-0.964446	Contig13480_at	P0518C01.13 [Oryza sativa (japonica cultivar-group)] dbj|BAB63676.1| P0518C01.13 [Oryza sativa (japonica cultivar-group)]	NP_914349.1	myb family transcription factor	At3g46640.1	protein myb-like DNA-binding domain, SHAQKYF class, putative	Os01g74020	NONE	RNA.regulation of transcription.G2-like transcription factor family, GARP	27_3_20
CUST_24039_PI399408534	0.0032923	0.000600785	up	6.20944	6.20944	2.63446	-3.5767	-0.942237	35_19636	Cluster: Induced protein MgI1; n=2; Oryza sativa (japonica cultivar-group)|Rep: Induced protein MgI1 - Oryza sativa (japonica cultivar-group)	UniRef90_Q6PT61	CHR3|COORD:17194075..17196203| similar to myb family transcription factor [Arabidopsis thaliana] (TAIR:At5g59570.1); similar to induced protein MgI1	AT3G46640.2	CHR01V5|COORD:43202363..43201055|protein ARR1 protein-like, putative, expressed	LOC_Os01g74020.1	no descriptionweakly similar to ( 152)AT3G46640| Symbols: LUX, PCL1 | PCL1 (PHYTOCLOCK 1); DNA binding | chr3:17194233-17195204 FORWARDnot assigned not assigned not assigned not assigned not assigned not assigned not assigned not assigned not assigned not assigned not assigned not assigned PRK12323 Pneumo_att_G PRK07764 PRK07003 APC_basic PRK00708 Herpes_BLLF1	RNA.regulation of transcription.G2-like transcription factor family, GARP	27_3_20
CUST_89_PI399407379	0.00283277	0.000448004	up	6.11157	6.11157	2.61154	-3.60621	-0.994671	HvRR18
CUST_14562_PI403524517	0.0124043	0.00615688	up	6.04906	6.04906	2.59671	-0.315128	2.28158	35_4191	Cluster: Hypothetical protein P0470D12.115; n=1; Oryza sativa (japonica cultivar-group)|Rep: Hypothetical protein P0470D12.115 - Oryza sativa (japonica cultivar	UniRef90_Q8H475	CHR5V7|COORD:8541825..8542157| FPF1 (FLOWERING PROMOTING FACTOR 1)	AT5G24860.1	CHR07V5|COORD:28366202..28366653|protein flowering promoting factor-like 1, putative, expressed	LOC_Os07g47450.1	no descriptionvery weakly similar to (92.8)AT5G24860| Symbols: FPF, FPF1 | FPF1 (FLOWERING PROMOTING FACTOR 1) | chr5:8541825-8542157 FORWARDPRK12323 PRK07764	not assigned.unknown	35_2
CUST_93796_PI403524517	0.00433371	0.000948987	up	5.8629	5.8629	2.55161	-3.4756	-0.92399	35_26818	Cluster: Putative 37kDa chloroplast inner envelope membrane polypeptide; n=2; Oryza sativa (japonica cultivar-group)|Rep: Putative 37kDa chloroplast inner	UniRef90_Q6ZLD3	CHR3V7|COORD:23426791..23427977| APG1 (ALBINO OR PALE GREEN MUTANT 1); methyltransferase	AT3G63410.1	CHR12V5|COORD:26069937..26067452|protein inner envelope membrane protein, chloroplast precursor, putative, expressed	LOC_Os12g42090.2	no descriptionweakly similar to ( 133)AT3G63410| Symbols: VTE3, APG1 | APG1 (ALBINO OR PALE GREEN MUTANT 1); methyltransferase | chr3:23426791-23427977 REVERSEweakly similar to ( 138)IN37_SPIOL37 kDa inner envelope membrane protein, chloroplast precursor - Spinacia oleracea (Spinach)not assigned	secondary metabolism.isoprenoids.tocopherol biosynthesis.MPBQ/MSBQ methyltransferase	16_1_3_3
CUST_23704_PI403524517	0.0112415	0.00527884	up	4.74889	4.74889	2.24759	-1.70477	0.542817	35_6888	Cluster: Putative CRK1 protein; n=2; Oryza sativa (japonica cultivar-group)|Rep: Putative CRK1 protein - Oryza sativa (japonica cultivar-group)	UniRef90_Q6YU34	CHR1V7|COORD:21374716..21377525| protein kinase family protein	AT1G57700.1	CHR02V5|COORD:21219175..21222862|protein transposon protein, putative, unclassified, expressed	LOC_Os02g35300.3	no descriptionvery weakly similar to (94.7)AT1G57700| Symbols: | protein kinase family protein | chr1:21374716-21377525 FORWARD	protein.postranslational modification	29_4
CUST_22213_PI403524517	0.00617414	0.00228116	up	4.71193	4.71193	2.23632	-2.82324	-0.58692	35_6454	Cluster: Hypothetical protein P0552F09.132; n=1; Oryza sativa (japonica cultivar-group)|Rep: Hypothetical protein P0552F09.132 - Oryza sativa (japonica cultivar	UniRef90_Q7X770	0	0	CHR07V5|COORD:25534224..25537605|protein expressed protein	LOC_Os07g42650.2	no description	not assigned.unknown	35_2
CUST_90687_PI403524517	0.0221555	0.0133135	up	4.24198	4.24198	2.08474	-1.26077	0.823971	35_25938	Cluster: Os01g0529800 protein; n=2; Oryza sativa (japonica cultivar-group)|Rep: Os01g0529800 protein - Oryza sativa (japonica cultivar-group)	UniRef90_Q0JM79	CHR1V7|COORD:25716544..25718396| CUT1 (CUTICULAR 1); acyltransferase	AT1G68530.1	CHR01V5|COORD:19386083..19388021|protein 3-ketoacyl-CoA synthase, putative, expressed	LOC_Os01g34560.1	no descriptionweakly similar to ( 114)AT1G68530| Symbols: CER6, G2, POP1, CUT1 | CUT1 (CUTICULAR 1); acyltransferase | chr1:25717263-25718396 REVERSECHS_like ACP_syn_III_C FabH KAS_III PRK09352	lipid metabolism.FA synthesis and FA elongation.beta ketoacyl CoA synthase	11_1_10
CUST_16652_PI403524517	0.0040395	0.000855077	up	4.17966	4.17966	2.06339	-2.75956	-0.69617	35_4808	Rep: Adagio-like protein 3 - Oryza sativa (Rice)	UniRef90_Q2R2W1	CHR1V7|COORD:25512400..25514360| FKF1 (FLAVIN-BINDING KELCH DOMAIN F BOX PROTEIN); ubiquitin-protein ligase	AT1G68050.1	CHR11V5|COORD:19686055..19681205|protein adagio protein 1, putative, expressed	LOC_Os11g34460.3	no descriptionmoderately similar to ( 421)AT1G68050| Symbols: ADO3, FKF1 | FKF1 (FLAVIN-BINDING KELCH DOMAIN F BOX PROTEIN); ubiquitin-protein ligase | chr1:25512400-25514360 FORWARDmoderately similar to ( 485)ADO3_ORYSAnot assigned not assigned not assigned not assigned not assigned	protein.degradation.ubiquitin.E3.SCF.FBOX	29_5_11_4_3_2
CUST_31868_PI403524517	0.00138722	0.00014851	up	4.02624	4.02624	2.00943	-1.88146	0.127975	35_9193	Cluster: Hypothetical protein OSJNBa0094J08.9; n=1; Oryza sativa (japonica cultivar-group)|Rep: Hypothetical protein OSJNBa0094J08.9 - Oryza sativa (japonica cu	UniRef90_Q84TW8	CHR3V7|COORD:2746019..2748331| proline-rich family protein	AT3G09000.1	CHR03V5|COORD:34264315..34259168|protein expressed protein	LOC_Os03g60350.1	no descriptionnot assigned not assigned PRK07003 PRK07764	not assigned.unknown	35_2
CUST_8370_PI404877155	0.0111865	0.00522582	up	4.00178	4.00178	2.00064	-0.728445	1.2722	Contig2479_at	DRE-binding protein 1A [Oryza sativa]	AAN02486.1	DRE-binding protein (DREB1C) / CRT/DRE-binding factor 2 (CBF2)	At4g25470.1	protein DRE-binding protein 1A	Os09g35030	NONE	stress.abiotic.drought/salt	20_2_3
CUST_116629_PI403524517	0.00159121	0.000195574	up	3.94042	3.94042	1.97835	-2.05618	-0.0778289	35_33059	Cluster: Retrotransposon protein, putative, unclassified; n=1; Oryza sativa (japonica cultivar-group)|Rep: Retrotransposon protein, putative, unclassified - Ory	UniRef90_Q7XCD6	CHRMV7|COORD:235916..236392| hypothetical protein	ATMG00860.1	CHR10V5|COORD:21319698..21315179|protein retrotransposon protein, putative, unclassified	LOC_Os10g40400.1	no descriptionvery weakly similar to (52.8)ATMG00860| Symbols: ORF158 | Identical to Hypothetical mitochondrial protein AtMg00860 (ORF158) [Arabidopsis Thaliana] (GB:P92523); similar to Os10g0317000 [Oryza sativa (japonica cultivar-group)] (GB:NP_001064331.1); similar to retrotransposon protein, putative, unclassified [Oryza sativa (japonica cultivar-group)] (GB:ABF94845.1); similar to Os08g04516…	not assigned.unknown	35_2
CUST_63723_PI403524517	0.00617414	0.00211353	up	3.89185	3.89185	1.96046	-0.0156272	1.94483	35_18196	Cluster: Proline dehydrogenase family protein, expressed; n=2; Oryza sativa (japonica cultivar-group)|Rep: Proline dehydrogenase family protein, expressed - Ory	UniRef90_Q336U3	CHR5V7|COORD:15518570..15521129| proline oxidase, putative / osmotic stress-responsive proline dehydrogenase, putative	AT5G38710.1	CHR10V5|COORD:21288413..21290891|protein proline oxidase, mitochondrial precursor, putative, expressed	LOC_Os10g40360.1	no descriptionmoderately similar to ( 280)AT5G38710| Symbols: | proline oxidase, putative / osmotic stress-responsive proline dehydrogenase, putative | chr5:15518570-15521129 FORWARDnot assigned not assigned not assigned Pro_dh PRK11904 PRK11905 PRK12323 PRK07003 PRK07764	amino acid metabolism.degradation.glutamate family.proline	13_2_2_2
CUST_113718_PI403524517	0.0077373	0.00316269	up	3.84386	3.84386	1.94256	-1.87891	0.0636422	35_32275	Cluster: Os09g0566500 protein; n=2; Oryza sativa (japonica cultivar-group)|Rep: Os09g0566500 protein - Oryza sativa (japonica cultivar-group)	UniRef90_Q0IZJ5		0	CHR09V5|COORD:22607879..22598493|protein CTR1-like protein kinase, putative, expressed	LOC_Os09g39320.1	no description	not assigned.unknown	35_2
CUST_73682_PI403524517	0.000327814	1.4364e-05	up	3.83283	3.83283	1.93841	-1.95912	-0.020709	35_21130	0	0	0	0	0	0	no description	not assigned.unknown	35_2
CUST_122534_PI403524517	0.0378973	0.0267402	up	3.80389	3.80389	1.92748	-0.940209	0.987267	35_34577	0	0		0	0	0	no description	not assigned.unknown	35_2
CUST_32690_PI399408534	0.00880903	0.0039437	up	3.74637	3.74637	1.90549	-2.17045	-0.264959	35_568	Cluster: 1-aminocyclopropane-1-carboxylate oxidase; n=2; Oryza sativa|Rep: 1-aminocyclopropane-1-carboxylate oxidase - Oryza sativa (Rice)	UniRef90_O65031	CHR1V7|COORD:1431418..1432694| EFE (ethylene forming enzyme)	AT1G05010.1	CHR02V5|COORD:32552766..32556826|protein 1-aminocyclopropane-1-carboxylate oxidase 1, putative, expressed	LOC_Os02g53180.2	no descriptionmoderately similar to ( 412)AT1G05010| Symbols: EAT1, EFE | EFE (ethylene forming enzyme) | chr1:1431418-1432694 REVERSEmoderately similar to ( 434)ACCO1_ORYSAnot assigned not assigned not assigned not assigned not assigned PcbC 2OG-FeII_Oxy PRK12678 PRK12323 PRK07764 Tymo_45kd_70kd PRK07003	hormone metabolism.ethylene.synthesis-degradation	17_5_1
CUST_37446_PI403524517	0.00101103	8.75331e-05	up	3.73027	3.73027	1.89928	-1.71107	0.18821	35_10785	Cluster: Receptor protein kinase CLAVATA1, putative, expressed; n=3; Oryza sativa (japonica cultivar-group)|Rep: Receptor protein kinase CLAVATA1, putative, exp	UniRef90_Q10E34	CHR1V7|COORD:2718862..2721951| CLAVATA1 receptor kinase (CLV1)	AT1G08590.1	CHR03V5|COORD:32017583..32022581|protein receptor protein kinase CLAVATA1 precursor, putative, expressed	LOC_Os03g56270.3	no description	not assigned.unknown	35_2
CUST_8819_PI404877155	0.00617414	0.00228097	up	3.72285	3.72285	1.89641	-2.14876	-0.25235	Contig2636_s_at	probable 1-aminocyclopropane-1-carboxylate oxidase (EC 1.4.3.-) - rice	T02754	1-aminocyclopropane-1- carboxylate oxidase / ACC oxidase / ethylene-forming enzyme (ACO) (EAT1)	At1g05010.1	protein oxidoreductase, 2OG-Fe(II) oxygenase family, putative	Os02g53180	NONE	hormone metabolism.ethylene.synthesis-degradation	17_5_1
CUST_26368_PI403524517	0.0160123	0.00861002	up	3.68265	3.68265	1.88074	0.43964	2.32038	35_7641	Cluster: Proline dehydrogenase family protein, expressed; n=2; Oryza sativa (japonica cultivar-group)|Rep: Proline dehydrogenase family protein, expressed - Ory	UniRef90_Q336U3	CHR3V7|COORD:12451359..12453605| ERD5 (EARLY RESPONSIVE TO DEHYDRATION 5, PROLINE OXIDASE); proline dehydrogenase	AT3G30775.1	CHR10V5|COORD:21288413..21290891|protein proline oxidase, mitochondrial precursor, putative, expressed	LOC_Os10g40360.1	no descriptionvery weakly similar to (59.7)AT3G30775| Symbols: AT-POX, ATPOX, ATPDH, PRO1, ERD5 | ERD5 (EARLY RESPONSIVE TO DEHYDRATION 5, PROLINE OXIDASE); proline dehydrogenase | chr3:12451359-12453605 REVERSEnot assigned not assigned PRK07764 PRK12323	amino acid metabolism.degradation.glutamate family.proline	13_2_2_2
CUST_15063_PI399408534	0.0157659	0.00832411	up	3.62758	3.62758	1.85901	-0.523393	1.33561	35_29789	Cluster: Putative receptor-like protein kinase; n=2; Oryza sativa|Rep: Putative receptor-like protein kinase - Oryza sativa (Rice)	UniRef90_Q7G6W1	CHR5V7|COORD:8139337..8141017| protein kinase family protein	AT5G24080.1	CHR10V5|COORD:78971..81917|protein receptor-like protein kinase, putative, expressed	LOC_Os10g01100.1	no descriptionweakly similar to ( 104)AT5G24080| Symbols: | protein kinase family protein | chr5:8139337-8141017 REVERSEvery weakly similar to (56.6)NORK_PEANodulation receptor kinase precursor - Pisum sativum (Garden pea)not assigned Pkinase	signalling.receptor kinases.DUF 26	30_2_17
CUST_97240_PI403524517	0.00182907	0.000249217	up	3.55203	3.55203	1.82864	-1.61024	0.2184	35_27771	Cluster: Hypothetical protein P0623F08.34; n=1; Oryza sativa (japonica cultivar-group)|Rep: Hypothetical protein P0623F08.34 - Oryza sativa (japonica cultivar-g	UniRef90_Q6ZBH4	CHR5V7|COORD:21114428..21116140| similar to unknown protein [Arabidopsis thaliana] (TAIR:AT4G22980.1); similar to Os03g0765800 [Oryza sativa (japonica	AT5G51920.1	CHR08V5|COORD:27176809..27173413|protein expressed protein	LOC_Os08g43180.1	no descriptionweakly similar to ( 159)AT5G51920| Symbols: | similar to unknown protein [Arabidopsis thaliana] (TAIR:AT4G22980.1); similar to Os03g0765800 [Oryza sativa (japonica cultivar-group)] (GB:NP_001051377.1); similar to Os08g0545000 [Oryza sativa (japonica cultivar-group)] (GB:NP_001062411.1); similar to expressed protein [Oryza sativa (japonica cultivar-group)] (GB:ABF99048.1); contains d…	not assigned.unknown	35_2
CUST_2809_PI403524517	0.0397311	0.0282275	up	3.5428	3.5428	1.82489	-2.99274	-1.16785	35_770	Cluster: Glutathione S-transferase GSTU6, putative, expressed; n=2; Oryza sativa (japonica cultivar-group)|Rep: Glutathione S-transferase GSTU6, putative, expre	UniRef90_Q7G227	CHR1V7|COORD:3395740..3396808| ATGSTU18 (GLUTATHIONE S-TRANSFERASE 29); glutathione transferase	AT1G10360.1	CHR10V5|COORD:20108236..20109498|protein glutathione S-transferase GSTU6, putative, expressed	LOC_Os10g38160.1	no descriptionmoderately similar to ( 206)AT1G10360| Symbols: GST29, ATGSTU18 | ATGSTU18 (GLUTATHIONE S-TRANSFERASE 29); glutathione transferase | chr1:3395740-3396808 REVERSEmoderately similar to ( 234)GSTU6_ORYSAnot assigned not assigned not assigned not assigned GST_C_Tau GST_N_Tau Gst GST_N_family GST_N_Zeta GST_N sspA GST_N_SspA GST_N_Phi GST_C_family GST_N_4	misc.glutathione S transferases	26_9
CUST_60324_PI403524517	0.0119582	0.00576215	up	3.50123	3.50123	1.80786	-2.63773	-0.829872	35_17195	Cluster: Saccharopin dehydrogenase-like protein; n=1; Hordeum vulgare subsp. vulgare|Rep: Saccharopin dehydrogenase-like protein - Hordeum vulgare var.	UniRef90_Q8GTD2	CHR4|COORD:15985201..15991541| lysine-ketoglutarate reductase/saccharopine dehydrogenase bifunctional enzyme, identical to lysine-ketoglutarate reductase/saccha	AT4G33150.2	CHR02V5|COORD:33260713..33247232|protein alpha-aminoadipic semialdehyde synthase, putative, expressed	LOC_Os02g54254.1	no descriptionhighly similar to ( 590)AT4G33150| Symbols: LKR/SDH, LKR, SDH | LKR (SACCHAROPINE DEHYDROGENASE) | chr4:15985482-15991072 REVERSEnot assigned Saccharop_dh LYS9 Saccharop_dh_N	amino acid metabolism.degradation.aspartate family.lysine	13_2_3_5
CUST_3040_PI403524517	0.00286677	0.00047083	up	3.47767	3.47767	1.79812	-1.16104	0.637081	35_827	Cluster: Multicopper oxidase family protein, expressed; n=1; Oryza sativa (japonica cultivar-group)|Rep: Multicopper oxidase family protein, expressed - Oryza s	UniRef90_Q339K6	CHR3V7|COORD:2827440..2830483| LAC7 (laccase 7); copper ion binding / oxidoreductase	AT3G09220.1	CHR10V5|COORD:10065242..10059501|protein laccase LAC2-1, putative, expressed	LOC_Os10g20610.1	no descriptionmoderately similar to ( 229)AT3G09220| Symbols: LAC7 | LAC7 (laccase 7); copper ion binding / oxidoreductase | chr3:2827440-2830483 REVERSEweakly similar to ( 126)ASO_CUCSAL-ascorbate oxidase precursor - Cucumis sativus (Cucumber)not assigned Cu-oxidase_3 SufI PRK10965	secondary metabolism.simple phenols	16_10
CUST_68358_PI403524517	0.0082268	0.00360298	up	3.4737	3.4737	1.79647	-0.00275421	1.79372	35_19546	Cluster: Putative organic cation transporter; n=2; Oryza sativa (japonica cultivar-group)|Rep: Putative organic cation transporter - Oryza sativa (japonica cult	UniRef90_Q6ZF47	CHR1V7|COORD:29859033..29860616| transporter-related	AT1G79360.1	CHR07V5|COORD:22425967..22427944|protein organic cation transporter 3, putative, expressed	LOC_Os07g37454.1	no descriptionweakly similar to ( 167)AT1G79360| Symbols: | transporter-related | chr1:29859033-29860616 REVERSEnot assigned not assigned MFS_1 PRK12323 Sugar_tr AraJ	transport.unspecified cations	34_14
CUST_148471_PI403524517	0.028975	0.0184921	up	3.46713	3.46713	1.79374	0.212521	2.00626	35_41535	Cluster: OSJNBa0039G19.6 protein; n=1; Oryza sativa (japonica cultivar-group)|Rep: OSJNBa0039G19.6 protein - Oryza sativa (japonica cultivar-group)	UniRef90_Q7XXD0		0	CHR04V5|COORD:5078657..5075638|protein proline-rich mucin, putative	LOC_Os04g09520.1	no description	not assigned.unknown	35_2
CUST_5644_PI404877155	0.00799209	0.0034613	up	3.44462	3.44462	1.78434	0.0458667	1.83021	Contig17575_at	putative organic cation transporter [Oryza sativa (japonica cultivar-group)]	BAC83382.1	29859033|transporter-related	At1g79360.1	protein Major Facilitator Superfamily	Os07g37450	organic cation transporter-related, low similarity to Organic cation/carnitine transporter 2 (Solute carrier family 22, member 5) (High-affinity sodium-dependent carnitine cotransporter) from {Homo sapiens} SP:O76082, {Rattus norvegicus} SP:O70594; contai	transport.misc	34_99
CUST_75035_PI403524517	0.00159121	0.000197449	up	3.41973	3.41973	1.77388	-2.54361	-0.769725	35_21509	Rep: Adagio-like protein 3 - Oryza sativa (Rice)	UniRef90_Q2R2W1	CHR1V7|COORD:25512400..25514360| FKF1 (FLAVIN-BINDING KELCH DOMAIN F BOX PROTEIN); ubiquitin-protein ligase	AT1G68050.1	CHR11V5|COORD:19686055..19681205|protein adagio protein 1, putative, expressed	LOC_Os11g34460.1	no descriptionmoderately similar to ( 408)AT1G68050| Symbols: ADO3, FKF1 | FKF1 (FLAVIN-BINDING KELCH DOMAIN F BOX PROTEIN); ubiquitin-protein ligase | chr1:25512400-25514360 FORWARDhighly similar to ( 515)ADO3_ORYSAnot assigned not assigned not assigned PRK07764 Drf_FH1	protein.degradation.ubiquitin.E3.SCF.FBOX	29_5_11_4_3_2
CUST_36970_PI403524517	0.000222235	7.57003e-06	up	3.38105	3.38105	1.75747	-1.77466	-0.0171922	35_10653	0	0	CHR5V7|COORD:26944061..26947438| formin homology 2 domain-containing protein / FH2 domain-containing protein	AT5G67470.1	CHR02V5|COORD:4175209..4165204|protein ATP binding protein, putative, expressed	LOC_Os02g07960.4	no description	not assigned.unknown	35_2
CUST_138856_PI403524517	0.0046957	0.00110887	up	3.34299	3.34299	1.74114	-1.54701	0.194124	35_38950	0	0		0	0	0	no description	not assigned.unknown	35_2
CUST_27593_PI399408534	0.0136344	0.0069333	up	3.2959	3.2959	1.72067	-1.68774	0.0329299	35_26650	Cluster: Hypothetical protein OJ1288_C01.16; n=1; Oryza sativa (japonica cultivar-group)|Rep: Hypothetical protein OJ1288_C01.16 - Oryza sativa (japonica cultiv	UniRef90_Q654X2	CHR5V7|COORD:24323555..24324746| MADS-box protein (AGL62)	AT5G60440.1	CHR12V5|COORD:12301400..12300816|protein DNA binding protein, putative, expressed	LOC_Os12g21850.1	no descriptionvery weakly similar to (79.0)AT5G60440| Symbols: | MADS-box protein (AGL62) | chr5:24323555-24324746 FORWARDvery weakly similar to (73.2)MAD55_ORYSAnot assigned not assigned not assigned not assigned not assigned MADS_MEF2_like MADS MADS MADS_SRF_like SRF-TF	RNA.regulation of transcription.MADS box transcription factor family	27_3_24
CUST_22441_PI403524517	0.00551048	0.00181001	up	3.27595	3.27595	1.71191	-1.99031	-0.278394	35_6518	Cluster: Pumilio-family RNA binding repeat containing protein, expressed; n=1; Oryza sativa (japonica cultivar-group)|Rep: Pumilio-family RNA binding repeat	UniRef90_Q2QQH7	CHR1V7|COORD:29412793..29415077| APUM7 (ARABIDOPSIS PUMILIO 7); RNA binding	AT1G78160.1	CHR12V5|COORD:18589918..18592583|protein maternal protein pumilio, putative, expressed	LOC_Os12g31000.1	no descriptionmoderately similar to ( 303)AT1G78160| Symbols: APUM7 | APUM7 (ARABIDOPSIS PUMILIO 7); RNA binding | chr1:29412793-29415077 FORWARDnot assigned not assigned COG5099	not assigned.no ontology.pumilio/Puf RNA-binding domain-containing protein	35_1_12
CUST_48815_PI403524517	0.000474526	2.88641e-05	up	3.25509	3.25509	1.7027	-1.77916	-0.0764659	35_13941	Cluster: Putative sulfolipid synthase; n=1; Oryza sativa (japonica cultivar-group)|Rep: Putative sulfolipid synthase - Oryza sativa (japonica cultivar-group)	UniRef90_Q84QB1	CHR5V7|COORD:86906..89884| SQD2 (SULFOQUINOVOSYLDIACYLGLYCEROL 2); UDP-sulfoquinovose:DAG sulfoquinovosyltransferase/	AT5G01220.1	CHR03V5|COORD:8716173..8720250|protein glycosyl transferase, group 1 family protein, putative, expressed	LOC_Os03g15840.1	no descriptionhighly similar to ( 587)AT5G01220| Symbols: SQD2 | SQD2 (SULFOQUINOVOSYLDIACYLGLYCEROL 2); UDP-sulfoquinovose:DAG sulfoquinovosyltransferase/ transferase, transferring glycosyl groups | chr5:86906-89884 REVERSEvery weakly similar to (55.5)SSG1_ORYSAGranule-bound starch synthase 1, chloroplast precursor - Oryza sativa (Rice)not assigned not assigned RfaG Glycos_transf_1 GlgA PRK10307…	lipid metabolism.glycolipid synthesis.sulfolipid synthase	11_10_4
CUST_2255_PI399408534	0.0160123	0.00860642	up	3.25383	3.25383	1.70214	-1.51426	0.187875	35_11690	Rep: AT3g20810/MOE17_10 - Arabidopsis thaliana (Mouse-ear cress)	UniRef90_Q8RWR1	CHR3V7|COORD:7275820..7278150| transcription factor jumonji (jmjC) domain-containing protein	AT3G20810.1	CHR09V5|COORD:18866497..18862285|protein conserved hypothetical protein	LOC_Os09g31380.1	no descriptionmoderately similar to ( 337)AT3G20810| Symbols: | transcription factor | chr3:7275820-7278188 FORWARDnot assigned not assigned not assigned Cupin_4	RNA.regulation of transcription.JUMONJI family	27_3_57
CUST_150312_PI403524517	0.00116024	0.000105376	up	3.21649	3.21649	1.68549	-1.59641	0.0890741	35_42049	0	0		0	0	0	no description	not assigned.unknown	35_2
CUST_8933_PI399408534	0.00376426	0.000723543	up	3.21469	3.21469	1.68468	-1.43981	0.244872	35_28256	Cluster: Putative receptor protein kinase; n=3; Oryza sativa (japonica cultivar-group)|Rep: Putative receptor protein kinase - Oryza sativa (japonica cultivar-g	UniRef90_Q6L569	CHR2V7|COORD:11395699..11398364| leucine-rich repeat transmembrane protein kinase, putative	AT2G26730.1	CHR05V5|COORD:29224067..29228409|protein ATP binding protein, putative, expressed	LOC_Os05g51070.1	no descriptionvery weakly similar to (58.5)AT2G26730| Symbols: | leucine-rich repeat transmembrane protein kinase, putative | chr2:11395699-11398364 FORWARDnot assigned	signalling.receptor kinases.leucine rich repeat III	30_2_3
CUST_120697_PI403524517	0.00514971	0.00131562	up	3.18532	3.18532	1.67144	0.289718	1.96116	35_34112	0	0		0	0	0	no description	not assigned.unknown	35_2
CUST_73189_PI403524517	0.00433371	0.000945604	up	3.17859	3.17859	1.66839	0.361869	2.03026	35_20986	Rep: RAFTIN1a protein - Triticum aestivum (Wheat)	UniRef90_Q70KG5	CHR5V7|COORD:8914501..8916687| RD22 (RESPONSIVE TO DESSICATION 22)	AT5G25610.1	CHR08V5|COORD:24400418..24402116|protein RAFTIN1a protein, putative, expressed	LOC_Os08g38810.2	no descriptionweakly similar to ( 117)AT5G25610| Symbols: RD22 | RD22 (RESPONSIVE TO DESSICATION 22) | chr5:8914501-8916687 REVERSEvery weakly similar to (68.6)EA92_VICFAEmbryonic abundant protein USP92 precursor - Vicia faba (Broad bean)BURP	cell wall.degradation.pectate lyases and polygalacturonases	10_6_3
CUST_67689_PI403524517	0.0049082	0.00121809	up	3.16816	3.16816	1.66365	-0.604681	1.05897	35_19337	Cluster: DnaJ, putative, expressed; n=1; Oryza sativa (japonica cultivar-group)|Rep: DnaJ, putative, expressed - Oryza sativa (japonica cultivar-group)	UniRef90_Q10MP5	CHR1V7|COORD:21082687..21083833| DNAJ heat shock N-terminal domain-containing protein	AT1G56300.1	CHR03V5|COORD:10552300..10550674|protein chaperone protein dnaJ, putative, expressed	LOC_Os03g18870.1	no descriptionweakly similar to ( 134)AT1G56300| Symbols: | DNAJ heat shock N-terminal domain-containing protein | chr1:21082687-21083833 REVERSEvery weakly similar to (59.7)DNJH_CUCSADnaJ protein homolog - Cucumis sativus (Cucumber)not assigned not assigned not assigned not assigned not assigned not assigned not assigned not assigned not assigned not assigned not assigned not assigned not assign…	stress.abiotic.heat	20_2_1
CUST_16122_PI403524517	0.00547937	0.00178264	up	3.13574	3.13574	1.64881	-0.406022	1.24278	35_4650	Cluster: Putative esterase; n=1; Oryza sativa (japonica cultivar-group)|Rep: Putative esterase - Oryza sativa (japonica cultivar-group)	UniRef90_Q5QNK1	CHR1V7|COORD:10051214..10053059| lipase, putative	AT1G28600.1	CHR01V5|COORD:6361830..6363959|protein GDSL-like Lipase/Acylhydrolase family protein, expressed	LOC_Os01g11760.1	no descriptionweakly similar to ( 114)AT1G28600| Symbols: | carboxylic ester hydrolase | chr1:10051590-10053059 REVERSEvery weakly similar to (63.5)EST_HEVBREsterase precursor - Hevea brasiliensis (Para rubber tree)SGNH_plant_lipase_like	misc.GDSL-motif lipase	26_28
CUST_13357_PI404877155	0.0129055	0.00646845	up	3.11823	3.11823	1.64073	-2.32911	-0.688382	Contig7064_s_at	saccharopin dehydrogenase-like protein [Hordeum vulgare subsp. vulgare]	CAD48130.1	lysine-ketoglutarate reductase/saccharopine dehydrogenase bifunctional enzyme	At4g33150.1	protein Similar to saccharopin dehydrogenase-like protein	Os02g54250	lysine-ketoglutarate reductase/saccharopine dehydrogenase bifunctional enzyme, identical to lysine-ketoglutarate reductase/saccharopine dehydrogenase GI:2052508 from (Arabidopsis thaliana) or lysine-ketoglutarate reductase/saccharopine dehydrogenase bifu	amino acid metabolism.degradation.aspartate family.lysine	13_2_3_5
CUST_66964_PI403524517	0.00459565	0.00103989	up	3.10784	3.10784	1.63591	-0.952634	0.683277	35_19124	Rep: Hypothetical protein - Streptomyces avermitilis	UniRef90_Q82LY9	CHR1V7|COORD:5675918..5678679| SR45 (arginine/serine-rich 45); RNA binding	AT1G16610.1	CHR01V5|COORD:42602391..42607415|protein serine/arginine repetitive matrix protein 1, putative, expressed	LOC_Os01g72890.2	no descriptionnot assigned	not assigned.unknown	35_2
CUST_1373_PI404877155	0.00547624	0.00155807	up	3.07295	3.07295	1.61963	-0.755991	0.863634	Contig11487_at	DnaJ protein, putative [Arabidopsis thaliana]	AAM63624.1	DNAJ heat shock N-terminal domain-containing protein	At1g56300.1	protein Similar to DnaJ protein, putative	Os03g18870	NONE	stress.abiotic.heat	20_2_1
CUST_17755_PI403524517	0.0280241	0.0177281	up	3.04374	3.04374	1.60584	0.137848	1.74369	35_5126	Rep: Fimbriata-associated protein - Antirrhinum majus (Garden snapdragon)	UniRef90_O48569	CHR5V7|COORD:16871723..16872744| ASK2 (ARABIDOPSIS SKP1-LIKE 2); ubiquitin-protein ligase	AT5G42190.1	CHR11V5|COORD:14959191..14962095|protein SKP1-like protein 1A, putative, expressed	LOC_Os11g26910.1	no descriptionweakly similar to ( 184)AT5G42190| Symbols: SKP1B, ASK2 | ASK2 (ARABIDOPSIS SKP1-LIKE 2); ubiquitin-protein ligase | chr5:16871723-16872744 REVERSEnot assigned not assigned not assigned not assigned SKP1 Skp1 Skp1 Skp1_POZ	protein.degradation.ubiquitin.E3.SCF.SKP	29_5_11_4_3_1
CUST_80525_PI403524517	0.00146255	0.000165613	up	3.03818	3.03818	1.60321	-1.59695	0.00625722	35_23094	Cluster: Expressed protein; n=1; Oryza sativa (japonica cultivar-group)|Rep: Expressed protein - Oryza sativa (japonica cultivar-group)	UniRef90_Q2QYT4	0	0	CHR12V5|COORD:378382..373598|protein expressed protein	LOC_Os12g01620.1	no description	not assigned.unknown	35_2
CUST_68067_PI403524517	0.0038369	0.000765512	up	3.02639	3.02639	1.5976	-1.19388	0.403716	35_19451	Cluster: Putative proline-rich protein APG; n=1; Oryza sativa (japonica cultivar-group)|Rep: Putative proline-rich protein APG - Oryza sativa (japonica cultivar	UniRef90_Q6Z7T3	CHR1V7|COORD:27991811..27993426| GDSL-motif lipase/hydrolase family protein	AT1G74460.1	CHR02V5|COORD:30961730..30959713|protein anther-specific proline-rich protein APG precursor, putative, expressed	LOC_Os02g50690.1	no descriptionvery weakly similar to (54.3)AT3G16370| Symbols: | GDSL-motif lipase/hydrolase family protein | chr3:5556934-5558357 FORWARDSGNH_plant_lipase_like	misc.GDSL-motif lipase	26_28
CUST_29913_PI403524517	0.0292327	0.0190078	up	3.0161	3.0161	1.59269	-1.12794	0.464747	35_8637	0	0	0	0	CHR03V5|COORD:4742873..4745484|protein ras-related protein Rab-6A, putative, expressed	LOC_Os03g09140.1	no description	not assigned.unknown	35_2
CUST_50597_PI403524517	0.00520138	0.00134147	up	3.00841	3.00841	1.589	-0.531428	1.05757	35_14442	Rep: Beta-amylase - Triticum aestivum (Wheat)	UniRef90_P93594	CHR4V7|COORD:8666734..8669357| ATBETA-AMY (BETA-AMYLASE); beta-amylase	AT4G15210.1	CHR07V5|COORD:21502121..21504662|protein beta-amylase, putative	LOC_Os07g35940.1	no descriptionhighly similar to ( 644)AT4G15210| Symbols: BMY1, AT-BETA-AMY, RAM1, ATBETA-AMY | ATBETA-AMY (BETA-AMYLASE); beta-amylase | chr4:8666852-8669357 REVERSEnearly identical (1006)AMYB_WHEATBeta-amylase - Triticum aestivum (Wheat)Glyco_hydro_14	major CHO metabolism.degradation.starch.starch cleavage	2_2_2_1
CUST_3566_PI404877155	0.00386795	0.000781118	up	2.94086	2.94086	1.55624	-0.486863	1.06938	Contig1411_s_at	Beta-amylase (1,4-alpha-D-glucan maltohydrolase) emb|CAA67128.1| beta-amylase [Triticum aestivum]	P93594	beta-amylase (BMY1) / 1,4-alpha-D-glucan maltohydrolase	At4g15210.1	protein beta-amylase	Os07g35940	0	major CHO metabolism.degradation.starch.starch cleavage	2_2_2_01
CUST_32559_PI403524517	0.00646477	0.00246951	up	2.93829	2.93829	1.55497	-0.229426	1.32555	35_9385	0	0	0	0	0	0	no description	not assigned.unknown	35_2
CUST_154991_PI403524517	0.0283252	0.0179875	up	2.91861	2.91861	1.54528	3.07669	4.62197	35_43299	0	0		0	0	0	no description	not assigned.unknown	35_2
CUST_85131_PI403524517	0.00547937	0.00172283	up	2.90814	2.90814	1.5401	-1.47553	0.0645701	35_24390	Rep: Hypothetical protein - Aedes aegypti (Yellowfever mosquito)	UniRef90_Q16W02	CHR1V7|COORD:9039777..9042860| protein kinase	AT1G26150.1	CHR09V5|COORD:21054103..21055956|protein collagen, type IV, alpha 5, putative, expressed	LOC_Os09g36490.1	no descriptionnot assigned not assigned	not assigned.unknown	35_2
CUST_109942_PI403524517	0.00542668	0.00143919	up	2.86608	2.86608	1.51908	-0.109202	1.40988	35_31241	Cluster: Proline dehydrogenase family protein, expressed; n=2; Oryza sativa (japonica cultivar-group)|Rep: Proline dehydrogenase family protein, expressed - Ory	UniRef90_Q336U3	CHR5V7|COORD:15518570..15521129| proline oxidase, putative / osmotic stress-responsive proline dehydrogenase, putative	AT5G38710.1	CHR10V5|COORD:21288413..21290891|protein proline oxidase, mitochondrial precursor, putative, expressed	LOC_Os10g40360.1	no descriptionvery weakly similar to (56.6)AT5G38710| Symbols: | proline oxidase, putative / osmotic stress-responsive proline dehydrogenase, putative | chr5:15518570-15521129 FORWARDnot assigned	amino acid metabolism.degradation.glutamate family.proline	13_2_2_2
CUST_16929_PI399408534	0.00547937	0.00177402	up	2.83613	2.83613	1.50392	-1.2431	0.260827	35_24847	Cluster: Putative IAA-amino acid hydrolase; n=1; Oryza sativa (japonica cultivar-group)|Rep: Putative IAA-amino acid hydrolase - Oryza sativa (japonica cultivar	UniRef90_Q5Z678	CHR1V7|COORD:16837189..16840641| ILL6 (IAA-leucine resistant (ILR)-like gene 6); metallopeptidase	AT1G44350.1	CHR06V5|COORD:28836130..28830591|protein IAA-amino acid hydrolase ILR1-like 6 precursor, putative, expressed	LOC_Os06g47620.1	no descriptionvery weakly similar to (95.1)AT1G44350| Symbols: ILL6 | ILL6 (IAA-leucine resistant (ILR)-like gene 6); metallopeptidase | chr1:16837189-16840641 REVERSEAbgB	hormone metabolism.auxin.synthesis-degradation	17_2_1
CUST_13082_PI404877155	0.00617414	0.00223669	up	2.83019	2.83019	1.5009	-0.120196	1.3807	Contig68_at	putative proline oxidase [Oryza sativa (japonica cultivar-group)] gb|AAP54933.1| putative proline oxidase [Oryza sativa (japonica cultivar-g	NP_922646.1	proline oxidase, putative / osmotic stress-responsive proline dehydrogenase, putative	At5g38710.1	protein putative proline oxidase	Os10g40360	CIG1	amino acid metabolism.degradation.glutamate family.proline	13_2_2_2
CUST_104665_PI403524517	0.00146255	0.000161899	up	2.82966	2.82966	1.50063	-1.30115	0.199479	35_29824	Cluster: OSJNBa0070M12.14 protein; n=1; Oryza sativa (japonica cultivar-group)|Rep: OSJNBa0070M12.14 protein - Oryza sativa (japonica cultivar-group)	UniRef90_Q7XTL5	CHR1V7|COORD:22496859..22500684| proline-rich family protein	AT1G61080.1	CHR04V5|COORD:34913534..34909511|protein dnaJ domain containing protein, expressed	LOC_Os04g59060.2	no description	not assigned.unknown	35_2
CUST_15512_PI403524517	0.00503098	0.00127304	up	2.80986	2.80986	1.4905	-1.52571	-0.0352055	35_4479	Cluster: Hypothetical protein P0021H10.8-1; n=1; Oryza sativa (japonica cultivar-group)|Rep: Hypothetical protein P0021H10.8-1 - Oryza sativa (japonica cultivar	UniRef90_Q69Y38	CHR5V7|COORD:7826860..7828537| DNAJ heat shock N-terminal domain-containing protein	AT5G23240.1	CHR06V5|COORD:15917852..15914520|protein 3Fe-4S ferredoxin, putative, expressed	LOC_Os06g28050.3	no descriptionweakly similar to ( 138)AT5G23240| Symbols: | DNAJ heat shock N-terminal domain-containing protein | chr5:7826860-7828537 REVERSEnot assigned not assigned not assigned not assigned not assigned not assigned not assigned not assigned DnaJ DnaJ DnaJ PRK10767 Fer djlA CbpA	stress.abiotic.heat	20_2_1
CUST_41675_PI403524517	0.00739819	0.00291608	up	2.80387	2.80387	1.48742	-0.46328	1.02414	35_11975	0	0	0	0	0	0	no description	not assigned.unknown	35_2
CUST_181748_PI403524517	0.0408677	0.0292338	up	2.79645	2.79645	1.4836	-1.73253	-0.248931	35_50532	Cluster: Putative early nodulin 8; n=1; Oryza sativa (japonica cultivar-group)|Rep: Putative early nodulin 8 - Oryza sativa (japonica cultivar-group)	UniRef90_Q7XHN5	CHR3V7|COORD:9675656..9677126| GDSL-motif lipase/hydrolase family protein	AT3G26430.1	CHR07V5|COORD:23814764..23812443|protein esterase precursor, putative, expressed	LOC_Os07g39740.1	no descriptionweakly similar to ( 106)AT3G26430| Symbols: | GDSL-motif lipase/hydrolase family protein | chr3:9675656-9677126 FORWARDweakly similar to ( 104)EST_HEVBREsterase precursor - Hevea brasiliensis (Para rubber tree)SGNH_plant_lipase_like	misc.GDSL-motif lipase	26_28
CUST_32571_PI403524517	0.0106544	0.00495132	up	2.79464	2.79464	1.48266	-0.111659	1.371	35_9388	Cluster: AP2 transcriptional activator DRF1.1; n=2; Hordeum vulgare|Rep: AP2 transcriptional activator DRF1.1 - Hordeum vulgare (Barley)	UniRef90_Q84ND8	CHR4V7|COORD:10231450..10234545| proline-rich family protein	AT4G18570.1	0	0	no description	not assigned.unknown	35_2
CUST_95854_PI403524517	0.0038369	0.000754769	up	2.79091	2.79091	1.48073	-1.27934	0.201397	35_27388	Rep: LigA - Anaeromyxobacter dehalogenans (strain 2CP-C)	UniRef90_Q2IMJ3	CHR3V7|COORD:8063070..8064482| leucine-rich repeat family protein / extensin family protein	AT3G22800.1	CHR02V5|COORD:34359665..34356432|protein PAP-specific phosphatase, putative, expressed	LOC_Os02g56170.1	no description	not assigned.unknown	35_2
CUST_78006_PI403524517	0.00547624	0.00148414	up	2.76519	2.76519	1.46738	-1.61477	-0.147389	35_22363	0	0	0	0	0	0	no description	not assigned.unknown	35_2
CUST_165083_PI403524517	0.00617414	0.00222439	up	2.73262	2.73262	1.45029	-1.2813	0.168986	35_46008	Cluster: Os07g0475000 protein; n=1; Oryza sativa (japonica cultivar-group)|Rep: Os07g0475000 protein - Oryza sativa (japonica cultivar-group)	UniRef90_Q0D6I9	CHR3V7|COORD:8562972..8564647| similar to transferase, transferring glycosyl groups [Arabidopsis thaliana] (TAIR:AT4G14100.1); similar to conserved hypothetical	AT3G23760.1	CHR07V5|COORD:17134439..17142897|protein expressed protein	LOC_Os07g29240.1	no descriptionweakly similar to ( 123)AT3G23760| Symbols: | similar to transferase, transferring glycosyl groups [Arabidopsis thaliana] (TAIR:AT4G14100.1); similar to conserved hypothetical protein [Medicago truncatula] (GB:ABE80211.1); contains domain Cystatin/monellin (SSF54403) | chr3:8562972-8564647 REVERSE	not assigned.unknown	35_2
CUST_3408_PI404877155	0.0141324	0.00739284	up	2.72078	2.72078	1.44402	0.15319	1.59721	Contig13874_at	RAFTIN1a anther protein [Triticum aestivum] emb|CAE02613.1| RAFTIN1a protein [Triticum aestivum]	CAE02612.1	dehydration-responsive protein (RD22)	At5g25610.1	protein BURP domain, putative	Os08g38810	NONE	stress.abiotic.drought/salt	20_2_3
CUST_34023_PI403524517	0.0171374	0.00944996	up	2.71108	2.71108	1.43887	-0.53025	0.908621	35_9808	Cluster: Hypothetical protein P0663C08.11; n=1; Oryza sativa (japonica cultivar-group)|Rep: Hypothetical protein P0663C08.11 - Oryza sativa (japonica cultivar-g	UniRef90_Q6L4R7	CHR5V7|COORD:23104946..23106529| ABI2 (ABA INSENSITIVE 2); protein phosphatase type 2C	AT5G57050.1	CHR05V5|COORD:29458747..29455157|protein protein phosphatase 2C ABI2, putative, expressed	LOC_Os05g51510.2	no descriptionweakly similar to ( 194)AT4G26080| Symbols: ABI1 | ABI1 (ABA INSENSITIVE 1); calcium ion binding / protein phosphatase type 2C | chr4:13220240-13221837 REVERSEnot assigned not assigned not assigned not assigned not assigned not assigned PP2Cc PP2Cc PP2C PTC1	protein.postranslational modification	29_4
CUST_8858_PI399408534	0.0047706	0.00117224	up	2.70802	2.70802	1.43724	-1.23994	0.197294	35_20782	Cluster: Os07g0152000 protein; n=1; Oryza sativa (japonica cultivar-group)|Rep: Os07g0152000 protein - Oryza sativa (japonica cultivar-group)	UniRef90_Q0D8K4	CHR1|COORD:10627183..10630594| TCP family transcription factor, putative, similar to TFPD (GI:6681577) (Arabidopsis thaliana); contains similarity to cyc1A	AT1G30210.2	CHR07V5|COORD:2749514..2755000|protein TCP family transcription factor containing protein, expressed	LOC_Os07g05720.1	no descriptionweakly similar to ( 118)AT4G18390| Symbols: | TCP family transcription factor, putative | chr4:10163223-10164320 REVERSEnot assigned not assigned not assigned not assigned not assigned not assigned not assigned not assigned not assigned not assigned not assigned TCP PRK07003 Herpes_BLLF1 Atrophin-1 Tymo_45kd_70kd PRK12323	RNA.regulation of transcription.TCP transcription factor family	27_3_29
CUST_112497_PI403524517	0.0139832	0.00714469	up	2.66786	2.66786	1.41568	-0.160768	1.25491	35_31934	Rep: OSIGBa0125M19.7 protein - Oryza sativa (Rice)	UniRef90_Q00RH9	CHR2V7|COORD:15822012..15824039| RLK (RECEPTOR LECTIN KINASE); kinase	AT2G37710.1	CHR04V5|COORD:26357009..26359683|protein protein kinase, putative, expressed	LOC_Os04g44910.1	no descriptionweakly similar to ( 182)AT2G37710| Symbols: RLK | RLK (RECEPTOR LECTIN KINASE); kinase | chr2:15822012-15824039 REVERSEvery weakly similar to (60.8)LEC2_MEDTRTruncated lectin 2 precursor - Medicago truncatula (Barrel medic)not assigned not assigned Lectin_legB Herpes_BLLF1 PRK07003	misc.myrosinases-lectin-jacalin	26_16
CUST_3034_PI403524517	0.00467215	0.00109067	up	2.65755	2.65755	1.4101	-1.04076	0.369338	35_826	Cluster: Multicopper oxidase family protein, expressed; n=1; Oryza sativa (japonica cultivar-group)|Rep: Multicopper oxidase family protein, expressed - Oryza s	UniRef90_Q339K6	CHR3V7|COORD:2827440..2830483| LAC7 (laccase 7); copper ion binding / oxidoreductase	AT3G09220.1	CHR10V5|COORD:10065242..10059501|protein laccase LAC2-1, putative, expressed	LOC_Os10g20610.1	no descriptionmoderately similar to ( 499)AT3G09220| Symbols: LAC7 | LAC7 (laccase 7); copper ion binding / oxidoreductase | chr3:2827440-2830483 REVERSEmoderately similar to ( 248)ASO_CUCSAL-ascorbate oxidase precursor - Cucumis sativus (Cucumber)not assigned Cu-oxidase_3 SufI Cu-oxidase_2 Cu-oxidase PRK10965	secondary metabolism.simple phenols	16_10
CUST_52636_PI403524517	0.0119582	0.00577912	up	2.65497	2.65497	1.40869	-1.26788	0.140814	35_14996	Rep: Profilin-2 - Triticum aestivum (Wheat)	UniRef90_P49233	CHR2V7|COORD:8526967..8528201| PRF5 (PROFILIN5); actin binding / actin monomer binding	AT2G19770.1	CHR06V5|COORD:2689214..2692053|protein profilin-2, putative, expressed	LOC_Os06g05880.1	no descriptionvery weakly similar to (74.7)AT2G19770| Symbols: PRF5 | PRF5 (PROFILIN5); actin binding / actin monomer binding | chr2:8526967-8528201 REVERSEvery weakly similar to (85.9)PROF2_WHEATProfilin-2 - Triticum aestivum (Wheat)not assigned Profilin PROF PROF	cell.organisation	31_1
CUST_579_PI399407379	0.0140368	0.00727453	up	2.65444	2.65444	1.40841	-0.954144	0.454263	HvBG5
CUST_54577_PI403524517	0.00297693	0.000535992	up	2.64514	2.64514	1.40335	-1.14669	0.256659	35_15534	Rep: Probable inositol oxygenase - Oryza sativa (Rice)	UniRef90_Q5Z8T3	CHR1V7|COORD:4968371..4969949| MIOX1 (MYO-INISITOL OXYGENASE); oxidoreductase	AT1G14520.1	CHR06V5|COORD:21477411..21481743|protein inositol oxygenase, putative, expressed	LOC_Os06g36560.2	no descriptionmoderately similar to ( 335)AT1G14520| Symbols: MIOX1 | MIOX1 (MYO-INISITOL OXYGENASE); oxidoreductase | chr1:4968371-4969949 REVERSEmoderately similar to ( 375)MIOX_ORYSAnot assigned not assigned not assigned DUF706	minor CHO metabolism.myo-inositol.myo inositol oxygenases	3_4_4
CUST_8244_PI404877155	0.0263601	0.0163548	up	2.64428	2.64428	1.40288	-1.2166	0.186278	Contig24321_at	N-acetyltransferase and Transcription factor-like protein [Oryza sativa (japonica cultivar-group)] dbj|BAD10660.1| N-acetyltransferase and T	XP_483271.1	transcription factor jumonji (jmjC) domain-containing protein	At3g20810.2	protein transposon protein, putative, unclassified	Os08g39810	transcription factor jumonji (jmjC) domain-containing protein, contains Pfam domain PF02373: jmjC domain or transcription factor jumonji (jmjC) domain-containing protein, contains Pfam domain PF02373: jmjC domain or similar to transcription factor jumon	RNA.regulation of transcription.JUMONJI family	27_3_57
CUST_32294_PI403524517	0.00763872	0.00310381	up	2.64285	2.64285	1.4021	-0.793245	0.608852	35_9312	Cluster: Putative zinc finger protein; n=1; Oryza sativa (japonica cultivar-group)|Rep: Putative zinc finger protein - Oryza sativa (japonica cultivar-group)	UniRef90_Q6H630	CHR1V7|COORD:28369720..28371059| zinc finger (B-box type) family protein	AT1G75540.1	CHR02V5|COORD:26021916..26023620|protein salt tolerance-like protein, putative, expressed	LOC_Os02g43170.1	no description	not assigned.unknown	35_2
CUST_4734_PI403524517	0.0249067	0.0152289	up	2.6326	2.6326	1.39649	1.277	2.67348	35_1306	Cluster: Hypothetical protein P0040B10.3; n=2; Oryza sativa (japonica cultivar-group)|Rep: Hypothetical protein P0040B10.3 - Oryza sativa (japonica cultivar-gro	UniRef90_Q5TKD0	CHR4V7|COORD:7924349..7925013| four F5 protein-related / 4F5 protein-related	AT4G13615.1	CHR05V5|COORD:19750857..19755199|protein 4F5 protein family protein	LOC_Os05g33700.1	no descriptionnot assigned 4F5	not assigned.unknown	35_2
CUST_16083_PI404877155	0.0441669	0.0320237	up	2.62039	2.62039	1.38978	-0.838572	0.551208	Contig996_s_at	Photosystem II 10 kDa polypeptide, chloroplast precursor pir||T06173 photosystem II 10K protein precursor - barley emb|CAA66373.1| 10kD PSII	Q40070	photosystem II 10 kDa polypeptide	At1g79040.1	protein Photosystem II 10 kDa polypeptide PsbR, putative	Os07g05360	NONE	PS.lightreaction.photosystem II.PSII polypeptide subunits	1_01_01_02
CUST_1433_PI399408534	0.0295237	0.019467	up	2.59864	2.59864	1.37776	-1.11089	0.266869	35_26304	Cluster: N-acetyltransferase and Transcription factor-like protein; n=1; Oryza sativa (japonica cultivar-group)|Rep: N-acetyltransferase and Transcription facto	UniRef90_Q6YVS8	CHR3V7|COORD:7275820..7278150| transcription factor jumonji (jmjC) domain-containing protein	AT3G20810.1	CHR08V5|COORD:25069848..25061740|protein retrotransposon protein, putative, unclassified, expressed	LOC_Os08g39810.1	no descriptionvery weakly similar to (97.4)AT3G20810| Symbols: | transcription factor | chr3:7275820-7278188 FORWARDnot assigned	RNA.regulation of transcription.JUMONJI family	27_3_57
CUST_137535_PI403524517	0.0126812	0.00632517	up	2.59009	2.59009	1.373	-0.425186	0.947818	35_38569	Cluster: Putative thionin Osthi1; n=1; Oryza sativa (japonica cultivar-group)|Rep: Putative thionin Osthi1 - Oryza sativa (japonica cultivar-group)	UniRef90_Q5Z4W6	CHR5V7|COORD:14579283..14579903| THI2.2 (THIONIN 2.2); toxin receptor binding	AT5G36910.1	CHR06V5|COORD:18201886..18201176|protein leaf-specific thionin BTH6 precursor, putative	LOC_Os06g31280.1	no description	not assigned.unknown	35_2
CUST_124372_PI403524517	0.00133723	0.000136671	up	2.57495	2.57495	1.36454	-1.20457	0.159977	35_35059	Cluster: Putative transcription factor IIA small subunit; n=1; Oryza sativa (japonica cultivar-group)|Rep: Putative transcription factor IIA small subunit - Ory	UniRef90_Q5JLE4	CHR4V7|COORD:12633470..12634563| transcription initiation factor IIA gamma chain / TFIIA-gamma (TFIIA-S)	AT4G24440.1	CHR01V5|COORD:43145879..43147974|protein transcription initiation factor IIA gamma chain, putative, expressed	LOC_Os01g73890.1	no description	not assigned.unknown	35_2
CUST_4726_PI403524517	0.0265369	0.0165559	up	2.56888	2.56888	1.36114	1.31742	2.67856	35_1304	Cluster: Hypothetical protein P0040B10.3; n=2; Oryza sativa (japonica cultivar-group)|Rep: Hypothetical protein P0040B10.3 - Oryza sativa (japonica cultivar-gro	UniRef90_Q5TKD0	CHR4V7|COORD:7924349..7925013| four F5 protein-related / 4F5 protein-related	AT4G13615.1	CHR05V5|COORD:19750857..19755199|protein 4F5 protein family protein	LOC_Os05g33700.1	no descriptionnot assigned 4F5	not assigned.unknown	35_2
CUST_10270_PI404877155	0.00294892	0.000520665	up	2.56806	2.56806	1.36068	-1.01444	0.346233	Contig4011_at	oxygenase-related [Arabidopsis thaliana] gb|AAM97054.1| unknown protein [Arabidopsis thaliana] gb|AAN15506.1| unknown protein [Arabidopsis t	NP_172904.2	4968371|oxygenase-related	At1g14520.1	protein expressed protein	Os06g36560	expressed protein, similar to myo-inositol oxygenase (Sus scrofa) gi:17432544:gb:AAL39076	minor CHO metabolism.myo-inositol.myo inositol oxygenases	3_4_04
CUST_17150_PI399408534	0.0334161	0.0230904	up	2.56705	2.56705	1.36011	0.209384	1.5695	35_10694	Cluster: Probable indole-3-acetic acid-amido synthetase GH3.3; n=2; Oryza sativa|Rep: Probable indole-3-acetic acid-amido synthetase GH3.3 - Oryza sativa (Rice)	UniRef90_Q5NAZ7	0	0	CHR01V5|COORD:6627264..6621765|protein indole-3-acetic acid-amido synthetase GH3.3, putative, expressed	LOC_Os01g12160.1	no descriptionvery weakly similar to (54.3)GH33_ORYSA	hormone metabolism.auxin.induced-regulated-responsive-activated	17_2_3
CUST_2249_PI404877155	0.0144062	0.00757117	up	2.56557	2.56557	1.35928	-0.0284902	1.33079	Contig12612_at	ozone-responsive stress-related protein-like [Oryza sativa (japonica cultivar-group)] dbj|BAA92734.1| ozone-responsive stress-related protei	NP_910318.1	ozone-responsive stress-related protein, putative	At1g01170.1	protein hypothetical protein	Os06g02470	ozone-responsive stress-related protein, putative, similar to stress-related ozone-induced protein AtOZI1 (GI:790583) (Arabidopsis thaliana); contains 1 predicted transmembrane domain; or similar to stress-related ozone-induced protein (OZI1) / stress-re	stress.abiotic.unspecified	20_2_99
CUST_15505_PI403524517	0.00589265	0.00196422	up	2.54634	2.54634	1.34843	-0.946689	0.401737	35_4478	Cluster: Hypothetical protein P0021H10.8-1; n=1; Oryza sativa (japonica cultivar-group)|Rep: Hypothetical protein P0021H10.8-1 - Oryza sativa (japonica cultivar	UniRef90_Q69Y38	0	0	CHR06V5|COORD:15917852..15914520|protein 3Fe-4S ferredoxin, putative, expressed	LOC_Os06g28050.3	no description	not assigned.unknown	35_2
CUST_27735_PI399408534	0.00547937	0.00176528	up	2.54146	2.54146	1.34566	1.04301	2.38867	35_14686	Cluster: Putative calreticulin; n=1; Oryza sativa (japonica cultivar-group)|Rep: Putative calreticulin - Oryza sativa (japonica cultivar-group)	UniRef90_Q7Y140	CHR1V7|COORD:21093724..21096295| CRT1 (CALRETICULIN 1); calcium ion binding	AT1G56340.1	CHR03V5|COORD:34894844..34890900|protein calreticulin precursor, putative, expressed	LOC_Os03g61670.1	no descriptionmoderately similar to ( 340)AT1G56340| Symbols: CRT1 | CRT1 (CALRETICULIN 1); calcium ion binding | chr1:21093687-21096295 REVERSEmoderately similar to ( 349)CALR_ORYSAnot assigned not assigned not assigned not assigned not assigned Calreticulin DUF566	signalling.calcium	30_3
CUST_617_PI404877155	0.00728961	0.0028378	up	2.52567	2.52567	1.33667	-1.34439	-0.00772095	Contig10546_at	OSJNBa0018M05.19 [Oryza sativa (japonica cultivar-group)]	CAE03244.2	DNAJ heat shock N-terminal domain-containing protein	At5g23240.1	protein expressed protein	Os06g28050	NONE	stress.abiotic.heat	20_2_1
CUST_54581_PI403524517	0.00467215	0.00109131	up	2.51754	2.51754	1.33201	-0.796948	0.535066	35_15535	Rep: Probable inositol oxygenase - Oryza sativa (Rice)	UniRef90_Q5Z8T3	CHR1V7|COORD:4968371..4969949| MIOX1 (MYO-INISITOL OXYGENASE); oxidoreductase	AT1G14520.1	CHR06V5|COORD:21477411..21481743|protein inositol oxygenase, putative, expressed	LOC_Os06g36560.1	no descriptionhighly similar to ( 501)AT1G14520| Symbols: MIOX1 | MIOX1 (MYO-INISITOL OXYGENASE); oxidoreductase | chr1:4968371-4969949 REVERSEhighly similar to ( 566)MIOX_ORYSAnot assigned not assigned not assigned DUF706 SerH	minor CHO metabolism.myo-inositol.myo inositol oxygenases	3_4_4
CUST_25747_PI403524517	0.00967577	0.00440236	up	2.51109	2.51109	1.32831	-0.0908577	1.23745	35_7464	Rep: RGH1A - Hordeum vulgare (Barley)	UniRef90_Q8LLA9	0	0	CHR09V5|COORD:11555179..11553937|protein retrotransposon protein, putative, unclassified	LOC_Os09g19310.1	no description	not assigned.unknown	35_2
CUST_92172_PI403524517	0.0215667	0.0126462	up	2.5093	2.5093	1.32729	-0.693281	0.634004	35_26356	Cluster: Hypothetical protein CBG21491; n=1; Caenorhabditis briggsae|Rep: Hypothetical protein CBG21491 - Caenorhabditis briggsae	UniRef90_Q60R78	CHR1V7|COORD:23241239..23242177| invertase/pectin methylesterase inhibitor family protein	AT1G62760.1	CHR05V5|COORD:14336324..14338283|protein tetratricopeptide-like helical, putative, expressed	LOC_Os05g24890.1	no description	not assigned.unknown	35_2
CUST_121484_PI403524517	0.0497604	0.0368964	up	2.50381	2.50381	1.32413	-0.110699	1.21343	35_34310	0	0		0	0	0	no description	not assigned.unknown	35_2
CUST_82183_PI403524517	0.00617414	0.00217647	up	2.48988	2.48988	1.31607	-0.2645	1.05157	35_23573	Cluster: Serine protease-like protein; n=1; Oryza sativa (japonica cultivar-group)|Rep: Serine protease-like protein - Oryza sativa (japonica cultivar-group)	UniRef90_Q69LK8	CHR5V7|COORD:9789902..9792238| serine-type peptidase/ trypsin	AT5G27660.1	CHR09V5|COORD:16083153..16077755|protein expressed protein	LOC_Os09g26560.1	no descriptionvery weakly similar to (61.2)AT5G27660| Symbols: | serine-type peptidase/ trypsin | chr5:9789902-9792238 REVERSEnot assigned	protein.degradation.serine protease	29_5_5
CUST_5348_PI403524517	0.0326007	0.0223684	up	2.48812	2.48812	1.31506	-1.49456	-0.179501	35_1476	Cluster: Putative early nodulin 8; n=1; Oryza sativa (japonica cultivar-group)|Rep: Putative early nodulin 8 - Oryza sativa (japonica cultivar-group)	UniRef90_Q7XHN5	CHR3V7|COORD:9675656..9677126| GDSL-motif lipase/hydrolase family protein	AT3G26430.1	CHR07V5|COORD:23814764..23812443|protein esterase precursor, putative, expressed	LOC_Os07g39740.1	no descriptionmoderately similar to ( 377)AT3G26430| Symbols: | GDSL-motif lipase/hydrolase family protein | chr3:9675656-9677126 FORWARDmoderately similar to ( 348)EST_HEVBREsterase precursor - Hevea brasiliensis (Para rubber tree)SGNH_plant_lipase_like fatty_acyltransferase_like COG3240 Triacylglycerol_lipase_like Lipase_GDSL	misc.GDSL-motif lipase	26_28
CUST_71091_PI403524517	0.0179482	0.0102187	up	2.47874	2.47874	1.30961	-0.0889907	1.22062	35_20367	Cluster: Os11g0161200 protein; n=3; Oryza sativa (japonica cultivar-group)|Rep: Os11g0161200 protein - Oryza sativa (japonica cultivar-group)	UniRef90_Q0IUE8	CHR1V7|COORD:74105..74443| ozone-responsive stress-related protein, putative	AT1G01170.2	CHR06V5|COORD:851434..853613|protein ATOZI1, putative, expressed	LOC_Os06g02470.2	no descriptionweakly similar to ( 115)AT1G01170| Symbols: | ozone-responsive stress-related protein, putative | chr1:74105-74443 REVERSEDUF1138	stress.abiotic.unspecified	20_2_99
CUST_46606_PI403524517	0.00859967	0.00382905	up	2.46497	2.46497	1.30157	-1.12954	0.172027	35_13347	Rep: WRKY transcription factor - Oryza sativa (japonica cultivar-group)	UniRef90_Q688X5	CHR2V7|COORD:12565233..12569245| splicing factor PWI domain-containing protein	AT2G29210.1	CHR05V5|COORD:28071421..28074717|protein OsWRKY49 - Superfamily of rice TFs having WRKY and zinc finger domains, expressed	LOC_Os05g49100.1	no descriptionnot assigned not assigned not assigned not assigned not assigned not assigned TT_ORF1 PRK12678	not assigned.unknown	35_2
CUST_106456_PI403524517	0.00286677	0.000488257	up	2.45903	2.45903	1.29809	0.0900184	1.38811	35_30299	0	0	CHR5V7|COORD:15518570..15521129| proline oxidase, putative / osmotic stress-responsive proline dehydrogenase, putative	AT5G38710.1	0	0	no description	not assigned.unknown	35_2
CUST_104065_PI403524517	0.00547937	0.00164751	up	2.438	2.438	1.2857	-1.20127	0.0844256	35_29662	0	0		0	0	0	no description	not assigned.unknown	35_2
CUST_104476_PI403524517	0.031799	0.0214315	up	2.43394	2.43394	1.28329	1.35021	2.6335	35_29773	Cluster: Hypothetical protein P0040B10.3; n=2; Oryza sativa (japonica cultivar-group)|Rep: Hypothetical protein P0040B10.3 - Oryza sativa (japonica cultivar-gro	UniRef90_Q5TKD0	CHR3V7|COORD:8703380..8704052| similar to four F5 protein-related / 4F5 protein-related [Arabidopsis thaliana] (TAIR:AT4G13615.1); similar to Four F5 protein	AT3G24100.1	CHR05V5|COORD:19750857..19755199|protein 4F5 protein family protein	LOC_Os05g33700.1	no description	not assigned.unknown	35_2
CUST_97105_PI403524517	0.00116024	0.000107273	up	2.43254	2.43254	1.28246	-1.17689	0.105576	35_27735	0	0	0	0	0	0	no description	not assigned.unknown	35_2
CUST_35096_PI403524517	0.00133723	0.000130506	up	2.4225	2.4225	1.2765	-1.23124	0.0452639	35_10118	Cluster: Os03g0824600 protein; n=1; Oryza sativa (japonica cultivar-group)|Rep: Os03g0824600 protein - Oryza sativa (japonica cultivar-group)	UniRef90_Q0DM71	CHR5V7|COORD:1774514..1776382| UDP-glucoronosyl/UDP-glucosyl transferase family protein	AT5G05900.1	CHR03V5|COORD:34575876..34577414|protein cytokinin-N-glucosyltransferase 1, putative, expressed	LOC_Os03g60960.1	no descriptionvery weakly similar to (83.2)AT5G05860| Symbols: UGT76C2 | UGT76C2 (UDP-glucosyl transferase 76C2); UDP-glycosyltransferase/ transferase, transferring glycosyl groups | chr5:1765546-1767349 FORWARDnot assigned not assigned	misc.UDP glucosyl and glucoronyl transferases	26_2
CUST_105294_PI403524517	0.00791051	0.00336822	up	2.41526	2.41526	1.27218	-0.87273	0.399446	35_29990	0	0		0	0	0	no description	not assigned.unknown	35_2
CUST_125884_PI403524517	0.000327814	1.51544e-05	up	2.40835	2.40835	1.26805	-0.57224	0.695807	35_35446	0	0		0	0	0	no description	not assigned.unknown	35_2
CUST_155386_PI403524517	0.00133723	0.000134174	up	2.38754	2.38754	1.25552	-1.15374	0.101781	35_43404	0	0		0	0	0	no description	not assigned.unknown	35_2
CUST_168964_PI403524517	0.00547624	0.00147842	up	2.38621	2.38621	1.25472	-1.3371	-0.0823825	35_47056	Cluster: Retrotransposon protein, putative, unclassified; n=1; Oryza sativa (japonica cultivar-group)|Rep: Retrotransposon protein, putative, unclassified - Ory	UniRef90_Q53L90		0	CHR03V5|COORD:27166403..27160802|protein retrotransposon protein, putative, unclassified, expressed	LOC_Os03g47870.1	no description	not assigned.unknown	35_2
CUST_36718_PI403524517	0.00547937	0.00164628	up	2.37795	2.37795	1.24972	-0.634011	0.615704	35_10582	Cluster: Os03g0571900 protein; n=3; Oryza sativa (japonica cultivar-group)|Rep: Os03g0571900 protein - Oryza sativa (japonica cultivar-group)	UniRef90_Q0DQQ2	CHR3V7|COORD:7638757..7641868| MATE efflux family protein	AT3G21690.1	CHR03V5|COORD:20754435..20747683|protein transparent testa 12 protein, putative, expressed	LOC_Os03g37490.1	no descriptionweakly similar to ( 145)AT3G21690| Symbols: | MATE efflux family protein | chr3:7638757-7641868 FORWARDnot assigned MatE NorM	transport.misc	34_99
CUST_171725_PI403524517	0.00440305	0.000974884	up	2.36907	2.36907	1.24432	0.204547	1.44887	35_47847	Cluster: Proline dehydrogenase family protein, expressed; n=2; Oryza sativa (japonica cultivar-group)|Rep: Proline dehydrogenase family protein, expressed - Ory	UniRef90_Q336U3	CHR5V7|COORD:15518570..15521129| proline oxidase, putative / osmotic stress-responsive proline dehydrogenase, putative	AT5G38710.1	CHR10V5|COORD:21288413..21290891|protein proline oxidase, mitochondrial precursor, putative, expressed	LOC_Os10g40360.1	no description	not assigned.unknown	35_2
CUST_106725_PI403524517	0.0221555	0.0133149	up	2.36761	2.36761	1.24343	-0.955549	0.287886	35_30372	Cluster: Hypothetical protein P0046E05.12; n=1; Oryza sativa (japonica cultivar-group)|Rep: Hypothetical protein P0046E05.12 - Oryza sativa (japonica cultivar-g	UniRef90_Q943H0	CHR5V7|COORD:3676748..3678947| similar to unknown protein [Oryza sativa (japonica cultivar-group)] (GB:AAT07560.1); contains InterPro domain Protein of	AT5G11500.1	CHR01V5|COORD:31784397..31780181|protein coiled-coil domain-containing protein 25, putative, expressed	LOC_Os01g54670.1	no descriptionmoderately similar to ( 230)AT5G11500| Symbols: | similar to unknown protein [Oryza sativa (japonica cultivar-group)] (GB:AAT07560.1); contains InterPro domain Protein of unknown function DUF814; (InterPro:IPR008532) | chr5:3676748-3678947 FORWARDnot assigned DUF814 COG1293	not assigned.unknown	35_2
CUST_6526_PI403524517	0.0495705	0.0365447	up	2.36003	2.36003	1.2388	0.707254	1.94606	35_1811	Cluster: Hypothetical protein OJ1081_G10.16; n=1; Oryza sativa (japonica cultivar-group)|Rep: Hypothetical protein OJ1081_G10.16 - Oryza sativa (japonica cultiv	UniRef90_Q69PH9	CHR5V7|COORD:19134070..19134866| senescence-associated protein-related	AT5G47060.1	CHR09V5|COORD:15926024..15927163|protein expressed protein	LOC_Os09g26370.1	no descriptionvery weakly similar to (65.5)AT5G47060| Symbols: | senescence-associated protein-related | chr5:19134070-19134866 FORWARDDUF581	development.unspecified	33_99
CUST_130295_PI403524517	0.0268719	0.0169339	up	2.34734	2.34734	1.23103	-0.156689	1.07434	35_36591	0	0		0	0	0	no description	not assigned.unknown	35_2
CUST_160366_PI403524517	0.00547937	0.0016967	up	2.33079	2.33079	1.22082	-0.973437	0.247382	35_44749	0	0		0	0	0	no description	not assigned.unknown	35_2
CUST_18963_PI403524517	0.00470015	0.00113215	up	2.32763	2.32763	1.21886	-1.09666	0.122204	35_5493	Cluster: Os01g0838800 protein; n=2; Oryza sativa (japonica cultivar-group)|Rep: Os01g0838800 protein - Oryza sativa (japonica cultivar-group)	UniRef90_Q0JHW6	CHR3V7|COORD:3006736..3007921| clathrin adaptor complex small chain family protein	AT3G09800.1	CHR01V5|COORD:36308451..36311604|protein coatomer subunit zeta-2, putative, expressed	LOC_Os01g62150.1	no descriptionmoderately similar to ( 246)AT3G09800| Symbols: | clathrin adaptor complex small chain family protein | chr3:3007158-3007921 REVERSEnot assigned RET3 Clat_adaptor_s	protein.targeting.secretory pathway.unspecified	29_3_4_99
CUST_6672_PI399408534	0.0317881	0.0213467	up	2.30993	2.30993	1.20785	0.314476	1.52233	35_26103	Cluster: BHLH family protein, putative, expressed; n=1; Oryza sativa (japonica cultivar-group)|Rep: BHLH family protein, putative, expressed - Oryza sativa (jap	UniRef90_Q10R47	CHR1V7|COORD:9351558..9352461| transcription regulator	AT1G26945.1	CHR03V5|COORD:3824603..3825769|protein DNA binding protein, putative, expressed	LOC_Os03g07540.1	no descriptionvery weakly similar to (57.4)AT1G26945| Symbols: | transcription regulator | chr1:9351558-9352461 FORWARD	RNA.regulation of transcription.bHLH,Basic Helix-Loop-Helix family	27_3_6
CUST_5733_PI403524517	0.0249067	0.0152341	up	2.2872	2.2872	1.19358	-0.595473	0.598112	35_1584	Cluster: Expressed protein; n=2; Oryza sativa (japonica cultivar-group)|Rep: Expressed protein - Oryza sativa (japonica cultivar-group)	UniRef90_Q6F2V2	CHR3V7|COORD:5356789..5358425| similar to Os03g0586500 [Oryza sativa (japonica cultivar-group)] (GB:NP_001050569.1); similar to expressed protein [Oryza	AT3G15840.3	CHR03V5|COORD:21589502..21591873|protein expressed protein	LOC_Os03g38950.2	no descriptionweakly similar to ( 142)AT3G15840| Symbols: | similar to Os03g0586500 [Oryza sativa (japonica cultivar-group)] (GB:NP_001050569.1); similar to expressed protein [Oryza sativa (japonica cultivar-group)] (GB:ABF97352.1) | chr3:5356789-5358425 REVERSE	not assigned.unknown	35_2
CUST_13634_PI404877155	0.0319491	0.0216238	up	2.28439	2.28439	1.19181	-1.11376	0.0780513	Contig7377_at	tonoplast membrane integral protein ZmTIP4-2 [Zea mays]	AAK26773.1	tonoplast intrinsic protein, putative	At2g25810.1	protein Similar to tonoplast membrane integral protein ZmTIP4-2	Os05g14240	TIP4;1;tonoplast intrinsic protein, putative, similar to tonoplast intrinsic protein GI:4584429 from (Nicotiana tabacum)	transport.Major Intrinsic Proteins.TIP	34_19_2
CUST_92514_PI403524517	0.0396366	0.0280639	up	2.2814	2.2814	1.18992	-0.94163	0.248289	35_26452	Cluster: SCUTL1, putative, expressed; n=2; Oryza sativa (japonica cultivar-group)|Rep: SCUTL1, putative, expressed - Oryza sativa (japonica cultivar-group)	UniRef90_Q10P75	0	0	CHR03V5|COORD:7605508..7608731|protein thaumatin-like protein 1 precursor, putative, expressed	LOC_Os03g14050.2	no description	not assigned.unknown	35_2
CUST_116093_PI403524517	0.0228062	0.0138169	up	2.27746	2.27746	1.18743	-1.07602	0.111408	35_32919	Cluster: Hypothetical protein OJ1626B05.2; n=1; Oryza sativa (japonica cultivar-group)|Rep: Hypothetical protein OJ1626B05.2 - Oryza sativa (japonica cultivar-g	UniRef90_Q8H855	CHR2V7|COORD:17520215..17521107| similar to Os03g0226700 [Oryza sativa (japonica cultivar-group)] (GB:NP_001049441.1); similar to Methyltransferase type	AT2G41950.1	CHR03V5|COORD:6635783..6633739|protein expressed protein	LOC_Os03g12560.1	no descriptionvery weakly similar to (50.1)AT2G41950| Symbols: | similar to Os03g0226700 [Oryza sativa (japonica cultivar-group)] (GB:NP_001049441.1); similar to Methyltransferase type 11 [Syntrophobacter fumaroxidans MPOB] (GB:YP_847674.1); contains domain Hypothetical protein MTH1020 (SSF75569) | chr2:17520215-17521107 FORWARD	not assigned.unknown	35_2
CUST_178417_PI403524517	0.0168717	0.00923636	up	2.27733	2.27733	1.18735	-0.842611	0.344735	35_49618	Rep: Glycine-rich protein GRP22-like - Oryza sativa (japonica cultivar-group)	UniRef90_Q6H3Y0	CHR5V7|COORD:24578096..24579378| GR-RBP3 (glycine-rich RNA-binding protein 3); RNA binding	AT5G61030.1	CHR02V5|COORD:26265810..26266788|protein glycine-rich cell wall structural protein 2 precursor, putative, expressed	LOC_Os02g43540.1	no description	not assigned.unknown	35_2
CUST_101654_PI403524517	0.00617414	0.00215529	up	2.2561	2.2561	1.17383	-0.586773	0.58706	35_29007	Cluster: Expressed protein; n=4; Oryza sativa (japonica cultivar-group)|Rep: Expressed protein - Oryza sativa (japonica cultivar-group)	UniRef90_Q75HA6	CHR5V7|COORD:18246546..18248561| NPR3 (NPR1-LIKE PROTEIN 3); protein binding	AT5G45110.1	CHR03V5|COORD:26221412..26213876|protein regulatory protein NPR1, putative, expressed	LOC_Os03g46440.3	no descriptionweakly similar to ( 152)AT5G45110| Symbols: NPR3 | NPR3 (NPR1-LIKE PROTEIN 3); protein binding | chr5:18246546-18248561 FORWARDnot assigned ANK	cell.organisation	31_1
CUST_87536_PI403524517	0.0249067	0.0152713	up	2.23569	2.23569	1.16072	-0.889191	0.271528	35_25059	Cluster: Putative ribosomal RNA apurinic site specific lyase; n=1; Oryza sativa (japonica cultivar-group)|Rep: Putative ribosomal RNA apurinic site specific lya	UniRef90_Q8L590	CHR1V7|COORD:5675918..5678679| SR45 (arginine/serine-rich 45); RNA binding	AT1G16610.2	CHR01V5|COORD:23678694..23680783|protein ribosomal RNA apurinic site specific lyase, putative	LOC_Os01g41260.1	no descriptionnot assigned	not assigned.unknown	35_2
CUST_97819_PI403524517	0.0046957	0.00111966	up	2.23402	2.23402	1.15964	-0.786626	0.373014	35_27929	Cluster: B1160F02.7 protein; n=1; Oryza sativa (japonica cultivar-group)|Rep: B1160F02.7 protein - Oryza sativa (japonica cultivar-group)	UniRef90_Q6MWG9	CHR2V7|COORD:8286560..8293337| HMA4 (Heavy metal ATPase 4); cadmium-transporting ATPase	AT2G19110.1	CHR04V5|COORD:47959..52365|protein formin Homology 2 Domain containing protein, expressed	LOC_Os04g01070.1	no description	not assigned.unknown	35_2
CUST_118260_PI403524517	0.0294607	0.0193538	up	2.23273	2.23273	1.15881	-1.03771	0.121103	35_33489	0	0		0	0	0	no description	not assigned.unknown	35_2
CUST_24537_PI403524517	0.0320208	0.0218146	up	2.22154	2.22154	1.15156	1.29896	2.45052	35_7122	Cluster: Os01g0314800 protein; n=1; Oryza sativa (japonica cultivar-group)|Rep: Os01g0314800 protein - Oryza sativa (japonica cultivar-group)	UniRef90_Q0JN91	CHR4V7|COORD:1046414..1046807| SAG21 (SENESCENCE-ASSOCIATED GENE 21)	AT4G02380.1	CHR01V5|COORD:11846992..11846058|protein protein induced upon tuberization, putative, expressed	LOC_Os01g21250.1	no descriptionvery weakly similar to (52.0)AT4G02380| Symbols: ATLEA5, SAG21 | SAG21 (SENESCENCE-ASSOCIATED GENE 21) | chr4:1046414-1046746 REVERSEnot assigned LEA_3	development.late embryogenesis abundant	33_2
CUST_2091_PI403524517	0.00776497	0.00322551	up	2.21739	2.21739	1.14886	-0.936992	0.21187	35_554	Cluster: Putative acid phosphatase; n=1; Hordeum vulgare|Rep: Putative acid phosphatase - Hordeum vulgare (Barley)	UniRef90_Q9M4D6	CHR4V7|COORD:14422316..14423415| acid phosphatase class B family protein	AT4G29260.1	CHR05V5|COORD:5620429..5617833|protein HAD superfamily phosphatase containing protein	LOC_Os05g10330.1	no descriptionmoderately similar to ( 216)AT4G29260| Symbols: | acid phosphatase class B family protein | chr4:14422316-14423415 REVERSEmoderately similar to ( 207)VSPA_SOYBNStem 28 kDa glycoprotein precursor - Glycine max (Soybean)not assigned not assigned Acid_phosphat_B COG2503 DUF566 PRK07003	misc.acid and other phosphatases	26_13
CUST_58845_PI403524517	0.00799209	0.00345347	up	2.2128	2.2128	1.14588	0.0807726	1.22665	35_16790	Cluster: Aldo/keto reductase family-like protein; n=1; Oryza sativa (japonica cultivar-group)|Rep: Aldo/keto reductase family-like protein - Oryza sativa (japon	UniRef90_Q8H4J8	CHR1V7|COORD:2049741..2052038| aldo/keto reductase family protein	AT1G06690.1	CHR07V5|COORD:2192107..2195348|protein aldo-keto reductase/ oxidoreductase, putative, expressed	LOC_Os07g04990.1	no descriptionweakly similar to ( 161)AT1G06690| Symbols: | aldo/keto reductase family protein | chr1:2049741-2052038 REVERSEnot assigned Tas ARA1 Aldo_ket_red	minor CHO metabolism.others	3_5
CUST_106564_PI403524517	0.0140234	0.00723347	up	2.21152	2.21152	1.14504	-0.364046	0.78099	35_30330	Cluster: OSJNBb0088C09.8 protein; n=1; Oryza sativa (japonica cultivar-group)|Rep: OSJNBb0088C09.8 protein - Oryza sativa (japonica cultivar-group)	UniRef90_Q7XJY3	CHR5V7|COORD:1575094..1576680| monooxygenase, putative (MO3)	AT5G05320.1	CHR04V5|COORD:20736777..20737918|protein CTF2A, putative, expressed	LOC_Os04g34580.1	no descriptionvery weakly similar to (51.6)AT5G05320| Symbols: | monooxygenase, putative (MO3) | chr5:1575094-1576680 REVERSEnot assigned UbiH PRK08163 PRK07538 PRK06847	misc.oxidases - copper, flavone etc.	26_7
CUST_171809_PI403524517	0.00355585	0.000666182	up	2.20243	2.20243	1.1391	-0.88805	0.251047	35_47868	Cluster: Os09g0114700 protein; n=1; Oryza sativa (japonica cultivar-group)|Rep: Os09g0114700 protein - Oryza sativa (japonica cultivar-group)	UniRef90_Q0J3H0		0	CHR09V5|COORD:1174665..1167868|protein expressed protein	LOC_Os09g02660.1	no description	not assigned.unknown	35_2
CUST_13637_PI404877155	0.0265587	0.0166719	up	2.20112	2.20112	1.13823	-1.00809	0.130149	Contig7377_s_at	tonoplast membrane integral protein ZmTIP4-2 [Zea mays]	AAK26773.1	tonoplast intrinsic protein, putative	At2g25810.1	protein Similar to tonoplast membrane integral protein ZmTIP4-2	Os05g14240	NONE	transport.Major Intrinsic Proteins.TIP	34_19_2
CUST_74789_PI403524517	0.00196091	0.000276723	up	2.19615	2.19615	1.13497	-1.1225	0.0124734	35_21445	Cluster: Proteophosphoglycan ppg4; n=1; Leishmania major strain Friedlin|Rep: Proteophosphoglycan ppg4 - Leishmania major strain Friedlin	UniRef90_Q4FX63	CHR2V7|COORD:18571231..18574707| structural constituent of nuclear pore	AT2G45000.1	0	0	no descriptionnot assigned	not assigned.unknown	35_2
CUST_48010_PI403524517	0.00617414	0.00211541	up	2.19532	2.19532	1.13443	-0.863688	0.27074	35_13731	Cluster: Plasma membrane intrinsic protein 3; n=1; Triticum aestivum|Rep: Plasma membrane intrinsic protein 3 - Triticum aestivum (Wheat)	UniRef90_Q9M7C2	CHR1V7|COORD:225986..227176| PIP1C (PLASMA MEMBRANE INTRINSIC PROTEIN 1;3); water channel	AT1G01620.1	CHR02V5|COORD:27038450..27041579|protein aquaporin PIP1.1, putative, expressed	LOC_Os02g44630.4	no descriptionweakly similar to ( 112)AT4G00430| Symbols: PIP1E, TMP-C, PIP1;4 | TMP-C (plasma membrane intrinsic protein 1;4); water channel | chr4:186143-187531 REVERSEweakly similar to ( 131)PIP11_ORYSAMIP	transport.Major Intrinsic Proteins.PIP	34_19_1
CUST_13122_PI399408534	0.00791051	0.00335969	up	2.18699	2.18699	1.12894	-0.34558	0.783364	35_23248	Cluster: Os07g0688200 protein; n=2; Oryza sativa (japonica cultivar-group)|Rep: Os07g0688200 protein - Oryza sativa (japonica cultivar-group)	UniRef90_Q0D3F9	CHR5V7|COORD:20154717..20156610| AtMYB78 (myb domain protein 78); DNA binding / transcription factor	AT5G49620.1	CHR07V5|COORD:29240396..29241932|protein typical P-type R2R3 Myb protein, putative, expressed	LOC_Os07g48870.1	no descriptionweakly similar to ( 138)AT3G06490| Symbols: AtMYB108, BOS1, MYB108 | MYB108 (BOTRYTIS-SUSCEPTIBLE1, myb domain protein 108); DNA binding / transcription factor | chr3:2004304-2006364 FORWARDweakly similar to ( 113)MYBP_MAIZEMyb-related protein P - Zea mays (Maize)not assigned not assigned not assigned Myb_DNA-binding SANT PRK12323 PRK07764 PRK07003 SANT	RNA.regulation of transcription.MYB domain transcription factor family	27_3_25
CUST_126187_PI403524517	0.00182907	0.000237106	up	2.18226	2.18226	1.12582	-0.189545	0.936278	35_35523	0	0		0	0	0	no description	not assigned.unknown	35_2
CUST_25617_PI399408534	0.0210629	0.0122483	up	2.1746	2.1746	1.12075	-0.0533735	1.06737	35_7871	Cluster: Os11g0106100 protein; n=2; Oryza sativa (japonica cultivar-group)|Rep: Os11g0106100 protein - Oryza sativa (japonica cultivar-group)	UniRef90_Q0IV83	CHR2V7|COORD:16051253..16052757| DNA binding / transcription factor	AT2G38300.1	CHR11V5|COORD:282849..280473|protein DNA binding protein, putative, expressed	LOC_Os11g01480.1	no descriptionweakly similar to ( 126)AT2G38300| Symbols: | DNA binding / transcription factor | chr2:16051253-16052757 REVERSE	RNA.regulation of transcription.G2-like transcription factor family, GARP	27_3_20
CUST_51518_PI403524517	0.00182907	0.000248215	up	2.17458	2.17458	1.12074	-1.1992	-0.0784667	35_14682	0	0	0	0	0	0	no description	not assigned.unknown	35_2
CUST_29850_PI403524517	0.00374501	0.000710733	up	2.15204	2.15204	1.1057	-0.499194	0.60651	35_8617	Cluster: Hypothetical protein F4D11.90; n=3; Arabidopsis thaliana|Rep: Hypothetical protein F4D11.90 - Arabidopsis thaliana (Mouse-ear cress)	UniRef90_O65530	CHR1V7|COORD:11399903..11405702| actin binding	AT1G31810.1	CHR11V5|COORD:19022276..19023893|protein vegetative cell wall protein gp1 precursor, putative, expressed	LOC_Os11g33030.1	no descriptionAtrophin-1	not assigned.unknown	35_2
CUST_35514_PI403524517	0.0497604	0.0369268	up	2.1497	2.1497	1.10413	-1.89485	-0.790721	35_10241	Cluster: CER1 protein, putative, expressed; n=1; Oryza sativa (japonica cultivar-group)|Rep: CER1 protein, putative, expressed - Oryza sativa (japonica cultivar	UniRef90_Q109K1	CHR1V7|COORD:418818..422154| CER1 (ECERIFERUM 1)	AT1G02205.2	CHR10V5|COORD:17125465..17119561|protein CER1, putative, expressed	LOC_Os10g33250.2	no descriptionweakly similar to ( 150)AT1G02205| Symbols: CER1 | CER1 (ECERIFERUM 1) | chr1:418818-422154 FORWARD	secondary metabolism.wax	16_7
CUST_29458_PI403524517	0.028975	0.0185449	up	2.14868	2.14868	1.10345	-0.460584	0.642869	35_8509	0	0	0	0	0	0	no description	not assigned.unknown	35_2
CUST_109887_PI403524517	0.0256019	0.0158221	up	2.13419	2.13419	1.09369	-1.57336	-0.47967	35_31226	0	0		0	0	0	no description	not assigned.unknown	35_2
CUST_5464_PI404877155	0.0178495	0.0100729	up	2.13247	2.13247	1.09253	-0.330322	0.762206	Contig17178_at	putative sarcosine oxidase [Oryza sativa (japonica cultivar-group)] dbj|BAB90345.1| putative L-pipecolic acid oxidase [Oryza sativa (japonic	NP_908624.1	sarcosine oxidase family protein	At2g24580.1	protein hypothetical protein	Os09g32290	sarcosine oxidase family protein, similar to peroxisomal sarcosine oxidase from Homo sapiens (SP:Q9P0Z9), Oryctolagus cuniculus (SP:P79371), Mus musculus (SP:Q9D826)	amino acid metabolism.synthesis.serine-glycine-cysteine group.glycine	13_1_5_2
CUST_71634_PI403524517	0.0118994	0.00567466	up	2.13189	2.13189	1.09213	0.0884621	1.18059	35_20536	Cluster: Hypothetical protein; n=1; Oryza sativa (japonica cultivar-group)|Rep: Hypothetical protein - Oryza sativa (japonica cultivar-group)	UniRef90_Q53PR9	CHR5|COORD:17525325..17525814| protease inhibitor, putative, similar to SP:P19873 Inhibitor of trypsin and hageman factor (CMTI-V) {Cucurbita maxima}; contains	AT5G43580.1	CHR11V5|COORD:9934924..9935127|protein subtilisin-chymotrypsin inhibitor CI-1C, putative	LOC_Os11g17790.1	no descriptionvery weakly similar to (71.2)ICI2_HORVUSubtilisin-chymotrypsin inhibitor-2A - Hordeum vulgare (Barley)potato_inhibit	not assigned.unknown	35_2
CUST_111464_PI403524517	0.00975871	0.00448758	up	2.12827	2.12827	1.08968	-0.536197	0.553482	35_31648	Cluster: Glycosyl transferase family 8 protein-like; n=1; Oryza sativa (japonica cultivar-group)|Rep: Glycosyl transferase family 8 protein-like - Oryza sativa	UniRef90_Q5JM51	CHR1V7|COORD:9039777..9042860| protein kinase	AT1G26150.1	CHR01V5|COORD:30638069..30642772|protein transferase, transferring glycosyl groups, putative, expressed	LOC_Os01g52710.1	no description	not assigned.unknown	35_2
CUST_102727_PI403524517	0.0355054	0.0248636	up	2.1251	2.1251	1.08753	-0.695087	0.392444	35_29299	0	0		0	0	0	no description	not assigned.unknown	35_2
CUST_60521_PI403524517	0.000562606	3.69854e-05	up	2.12083	2.12083	1.08463	-0.724344	0.360283	35_17254	Cluster: Hypothetical protein B1003C08.7; n=1; Oryza sativa (japonica cultivar-group)|Rep: Hypothetical protein B1003C08.7 - Oryza sativa (japonica cultivar-gro	UniRef90_Q75G50	CHR3V7|COORD:17665241..17666985| similar to Os05g0220900 [Oryza sativa (japonica cultivar-group)] (GB:NP_001054948.1)	AT3G47850.1	CHR05V5|COORD:7411639..7417618|protein expressed protein	LOC_Os05g13390.1	no descriptionnot assigned not assigned not assigned not assigned not assigned not assigned PRK07764 Drf_FH1 Atrophin-1	not assigned.unknown	35_2
CUST_50460_PI403524517	0.00776001	0.00319085	up	2.11677	2.11677	1.08186	-0.270392	0.811469	35_14407	Cluster: Pherophorin-C1 protein precursor; n=1; Chlamydomonas reinhardtii|Rep: Pherophorin-C1 protein precursor - Chlamydomonas reinhardtii	UniRef90_Q3HTK6	CHR1V7|COORD:22496859..22500684| proline-rich family protein	AT1G61080.1	CHR08V5|COORD:395077..393302|protein vegetative cell wall protein gp1 precursor, putative, expressed	LOC_Os08g01690.1	no descriptionnot assigned not assigned not assigned not assigned not assigned not assigned not assigned not assigned not assigned not assigned not assigned not assigned not assigned not assigned not assigned not assigned not assigned not assigned not assigned not assigned not assigned not assigned not assigned not assigned not assigned not assigned not assigned not assigned not assigned not assi…	not assigned.unknown	35_2
CUST_151829_PI403524517	0.00791051	0.00331749	up	2.11483	2.11483	1.08054	-1.04046	0.0400772	35_42448	Cluster: OSJNBb0038F03.7 protein; n=1; Oryza sativa (japonica cultivar-group)|Rep: OSJNBb0038F03.7 protein - Oryza sativa (japonica cultivar-group)	UniRef90_Q7XN04		0	CHR04V5|COORD:27027705..27024992|protein histone-lysine N-methyltransferase, H3 lysine-9 specific SUVH6, putative, expressed	LOC_Os04g45990.1	no description	not assigned.unknown	35_2
CUST_17874_PI399408534	0.0132268	0.00666165	up	2.11273	2.11273	1.07911	-1.45894	-0.379835	35_5933	Cluster: Os06g0298200 protein; n=1; Oryza sativa (japonica cultivar-group)|Rep: Os06g0298200 protein - Oryza sativa (japonica cultivar-group)	UniRef90_Q0DCR8	CHR3V7|COORD:2442500..2443907| COL9 (CONSTANS-LIKE 9); zinc ion binding	AT3G07650.3	CHR06V5|COORD:11075720..11069109|protein CCT motif family protein, expressed	LOC_Os06g19444.2	no descriptionmoderately similar to ( 226)AT3G07650| Symbols: COL9 | COL9 (CONSTANS-LIKE 9); zinc ion binding | chr3:2442500-2443907 FORWARDBBOX	RNA.regulation of transcription.C2C2(Zn) CO-like, Constans-like zinc finger family	27_3_7
CUST_27257_PI403524517	0.00601514	0.00201968	up	2.11057	2.11057	1.07763	0.200962	1.27859	35_7893	0	0	0	0	0	0	no description	not assigned.unknown	35_2
CUST_108353_PI403524517	0.00450886	0.00100928	up	2.10797	2.10797	1.07586	-1.0632	0.0126575	35_30820	Cluster: Hypothetical protein; n=1; Kineococcus radiotolerans SRS30216|Rep: Hypothetical protein - Kineococcus radiotolerans SRS30216	UniRef90_Q411B4	CHR2V7|COORD:10661187..10666462| formin homology 2 domain-containing protein / FH2 domain-containing protein	AT2G25050.1	CHR05V5|COORD:28952249..28950692|protein ligA, putative, expressed	LOC_Os05g50650.1	no descriptionPRK07764 PRK12323	not assigned.unknown	35_2
CUST_37132_PI403524517	0.0188956	0.01085	up	2.10547	2.10547	1.07415	-1.14876	-0.0746098	35_10700	Cluster: F-box family protein, putative, expressed; n=1; Oryza sativa (japonica cultivar-group)|Rep: F-box family protein, putative, expressed - Oryza sativa (j	UniRef90_Q10SN2	CHR3V7|COORD:22614141..22615311| ATPP2-A13	AT3G61060.1	CHR03V5|COORD:921039..923411|protein ATPP2-A13, putative, expressed	LOC_Os03g02550.1	no descriptionweakly similar to ( 145)AT3G61060| Symbols: ATPP2-A13 | ATPP2-A13 | chr3:22614141-22615311 FORWARDnot assigned not assigned not assigned	cell.organisation	31_1
CUST_16079_PI404877155	0.000734803	5.54231e-05	up	2.10306	2.10306	1.07249	-1.02723	0.0452617	Contig9959_at	zinc finger protein-like [Oryza sativa (japonica cultivar-group)] dbj|BAC10135.1| zinc finger protein-like [Oryza sativa (japonica cultivar-	NP_917976.1	COP1-interacting protein (CIP8) / zinc finger (C3HC4-type RING finger) family protein	At5g64920.1	protein Zinc finger, C3HC4 type (RING finger), putative	Os07g43740	zinc finger (C3HC4-type RING finger) family protein, contains Pfam profile: PF00097 zinc finger, C3HC4 type (RING finger)	RNA.regulation of transcription.unclassified	27_3_99
CUST_160235_PI403524517	0.00159121	0.000197311	up	2.0936	2.0936	1.06598	-1.0441	0.0218868	35_44715	Cluster: OSJNBb0065L13.2 protein; n=2; Oryza sativa (japonica cultivar-group)|Rep: OSJNBb0065L13.2 protein - Oryza sativa (japonica cultivar-group)	UniRef90_Q7X6D5	CHR2V7|COORD:8763556..8766926| protein kinase family protein	AT2G20300.1	CHR04V5|COORD:25234353..25240710|protein ATP binding protein, putative, expressed	LOC_Os04g43020.1	no description	not assigned.unknown	35_2
CUST_93936_PI403524517	0.00746631	0.00297926	up	2.07186	2.07186	1.05093	-0.773495	0.277435	35_26858	0	0	0	0	0	0	no description	not assigned.unknown	35_2
CUST_5698_PI404877155	0.0210834	0.0123115	up	2.0707	2.0707	1.05012	-1.36366	-0.313545	Contig1765_at	dormancy-associated protein - garden pea gb|AAB84193.1| dormancy-associated protein [Pisum sativum]	T06255	dormancy-associated protein, putative (DRM1)	At1g28330.2	protein probable dormancy-associated protein [imported] - Arabidopsis thaliana	Os11g44810	NONE	hormone metabolism.auxin.induced-regulated-responsive-activated	17_2_3
CUST_147664_PI403524517	0.007097	0.00274556	up	2.06946	2.06946	1.04925	-1.12244	-0.0731851	35_41318	0	0		0	0	0	no description	not assigned.unknown	35_2
CUST_10469_PI403524517	0.0221555	0.0131636	up	2.06441	2.06441	1.04573	0.127978	1.17371	35_2954	Rep: Secretory acid phosphatase - Oryza sativa (Rice)	UniRef90_Q84V55	CHR2V7|COORD:7127584..7129854| PAP10; acid phosphatase/ protein serine/threonine phosphatase	AT2G16430.2	CHR12V5|COORD:27273546..27270280|protein purple acid phosphatase precursor, putative, expressed	LOC_Os12g44020.1	no descriptionweakly similar to ( 160)AT2G16430| Symbols: PAP10 | PAP10; acid phosphatase/ protein serine/threonine phosphatase | chr2:7127584-7129854 REVERSEweakly similar to ( 161)PPAF_SOYBNPurple acid phosphatase precursor - Glycine max (Soybean)not assigned	misc.acid and other phosphatases	26_13
CUST_42097_PI403524517	0.00399517	0.000833318	up	2.0583	2.0583	1.04145	-1.09325	-0.051796	35_12104	0	0	0	0	0	0	no description	not assigned.unknown	35_2
CUST_11019_PI403524517	0.000939073	7.31152e-05	up	2.05158	2.05158	1.03673	-0.913873	0.122859	35_3114	Cluster: Putative homoserine kinase; n=1; Oryza sativa (japonica cultivar-group)|Rep: Putative homoserine kinase - Oryza sativa (japonica cultivar-group)	UniRef90_Q6K969	0	0	CHR02V5|COORD:35766329..35768918|protein homoserine kinase, putative, expressed	LOC_Os02g58510.1	no description	not assigned.unknown	35_2
CUST_106406_PI403524517	0.0101927	0.00471196	up	2.04883	2.04883	1.0348	-0.260685	0.774115	35_30285	Cluster: Putative membrane protein; n=1; Emiliania huxleyi virus 86|Rep: Putative membrane protein - Emiliania huxleyi virus 86	UniRef90_Q4A2B5	CHR5V7|COORD:7786176..7792083| HUA2 (ENHANCER OF AG-4 2)	AT5G23150.1	CHR03V5|COORD:198324..199410|protein NT16 polypeptide, putative, expressed	LOC_Os03g01320.1	no descriptionnot assigned not assigned not assigned not assigned not assigned not assigned not assigned not assigned not assigned not assigned not assigned not assigned TT_ORF1 PRK07764 DUF1421 Extensin_2 PRK06958 PRK12323 Drf_FH1 Totivirus_coat	not assigned.unknown	35_2
CUST_20735_PI403524517	0.0228062	0.0137918	up	2.04767	2.04767	1.03398	-0.834557	0.199424	35_6022	Cluster: Hypothetical protein OJ1226_A12.9; n=1; Oryza sativa (japonica cultivar-group)|Rep: Hypothetical protein OJ1226_A12.9 - Oryza sativa (japonica cultivar	UniRef90_Q67W63	CHR1V7|COORD:9078127..9079563| proline-rich extensin-like family protein	AT1G26240.1	CHR06V5|COORD:26383997..26384662|protein expressed protein	LOC_Os06g43810.1	no description	not assigned.unknown	35_2
CUST_85698_PI403524517	0.00617414	0.00228338	up	2.04364	2.04364	1.03114	-1.01448	0.0166661	35_24544	0	0	0	0	0	0	no description	not assigned.unknown	35_2
CUST_142857_PI403524517	0.00182907	0.000242979	up	2.04256	2.04256	1.03038	-0.793942	0.23644	35_40034	Cluster: Expressed protein; n=2; Oryza sativa (japonica cultivar-group)|Rep: Expressed protein - Oryza sativa (japonica cultivar-group)	UniRef90_Q75LY7	CHR2V7|COORD:6189444..6191730| CBS domain-containing protein	AT2G14520.1	CHR03V5|COORD:26600772..26607017|protein CBS domain containing protein, expressed	LOC_Os03g47120.1	no descriptionweakly similar to ( 103)AT2G14520| Symbols: | CBS domain-containing protein | chr2:6189444-6191730 REVERSE	not assigned.no ontology	35_1
CUST_11751_PI399408534	0.00285519	0.000458497	up	2.04243	2.04243	1.03029	0.0103106	1.0406	35_18364	Cluster: Putative SC35-like splicing factor SCL30a; n=1; Oryza sativa (japonica cultivar-group)|Rep: Putative SC35-like splicing factor SCL30a - Oryza sativa (j	UniRef90_Q7XI49	CHR1V7|COORD:20634343..20636240| SR33 (SC35-like splicing factor 33); RNA binding	AT1G55310.2	CHR07V5|COORD:26263799..26266978|protein splicing factor, arginine/serine-rich 4, putative, expressed	LOC_Os07g43950.1	no descriptionweakly similar to ( 142)AT1G55310| Symbols: ATSCL33, SCL33, SR33 | SR33 (SC35-like splicing factor 33); RNA binding | chr1:20634343-20636240 FORWARDnot assigned not assigned not assigned not assigned not assigned not assigned not assigned not assigned not assigned not assigned not assigned not assigned not assigned not assigned not assigned not assigned not assigned RRM RRM_1 COG0724	RNA.processing.splicing	27_1_1
CUST_5623_PI404877155	0.00617414	0.0021834	up	2.03511	2.03511	1.02511	-0.722443	0.302666	Contig17518_at	Similar to hexose carrier protein HEX6 &RCCHCP_1 (Q07423) [Oryza sativa (japonica cultivar-group)]	BAA83554.1	hexose transporter, putative	At5g61520.1	protein Sugar transporter	Os06g04900	NONE	transporter.sugars	34_2
CUST_16518_PI404877155	0.0432196	0.0310214	up	2.03041	2.03041	1.02177	-1.79362	-0.771849	HB03A08_T3_at	putative heat shock transcription factor [Oryza sativa (japonica cultivar-group)] dbj|BAB68070.1| putative heat shock transcription factor [	NP_916438.1	heat shock transcription factor family protein	At3g24520.1	protein HSF-type DNA-binding domain, putative	Os01g53220	NONE	RNA.regulation of transcription.HSF,Heat-shock transcription factor family	27_3_23
CUST_71409_PI403524517	0.00635792	0.00237636	up	2.02605	2.02605	1.01867	-1.1231	-0.104433	35_20458	Cluster: Os06g0298200 protein; n=1; Oryza sativa (japonica cultivar-group)|Rep: Os06g0298200 protein - Oryza sativa (japonica cultivar-group)	UniRef90_Q0DCR8	CHR3V7|COORD:2442500..2443907| COL9 (CONSTANS-LIKE 9); zinc ion binding	AT3G07650.3	CHR06V5|COORD:11075720..11069109|protein CCT motif family protein, expressed	LOC_Os06g19444.2	no descriptionCCT	not assigned.unknown	35_2
CUST_42279_PI403524517	0.0022024	0.000321519	up	2.02488	2.02488	1.01784	-0.645476	0.372364	35_12152	0	0	0	0	0	0	no description	not assigned.unknown	35_2
CUST_51_PI404877155	0.017439	0.00971661	up	2.02256	2.02256	1.01619	-1.02419	-0.00800769	AF509747.1_at	stem rust resistance protein Rpg1 [Hordeum vulgare subsp. vulgare] gb|AAM81972.1| barley stem rust resistance protein [Hordeum vulgare subsp	AAM76922.1	protein kinase family protein	At4g05200.1	protein Protein kinase domain, putative	Os11g39450	NONE	signalling.receptor kinases.DUF 26	30_2_17
CUST_72089_PI403524517	0.00925141	0.00418677	up	2.01881	2.01881	1.0135	0.0328716	1.04637	35_20664	0	0	CHR3V7|COORD:8063070..8064482| leucine-rich repeat family protein / extensin family protein	AT3G22800.1	0	0	no description	not assigned.unknown	35_2
CUST_90082_PI403524517	0.00198966	0.000285621	up	2.01856	2.01856	1.01333	-1.11956	-0.106236	35_25770	Cluster: Putative nodulin-like protein; n=1; Oryza sativa (japonica cultivar-group)|Rep: Putative nodulin-like protein - Oryza sativa (japonica cultivar-group)	UniRef90_Q69JG4	CHR1V7|COORD:11399903..11405702| actin binding	AT1G31810.1	CHR09V5|COORD:21114157..21110443|protein nodulin-like protein, putative, expressed	LOC_Os09g36600.2	no descriptionnot assigned	not assigned.unknown	35_2
CUST_173075_PI403524517	0.00547937	0.00172992	up	2.01622	2.01622	1.01166	-0.913722	0.0979344	35_48198	Cluster: Hypothetical protein P0015F11.13; n=1; Oryza sativa (japonica cultivar-group)|Rep: Hypothetical protein P0015F11.13 - Oryza sativa (japonica cultivar-g	UniRef90_Q5W6M4	CHR2V7|COORD:12565233..12569245| splicing factor PWI domain-containing protein	AT2G29210.1	CHR05V5|COORD:16101566..16100403|protein expressed protein	LOC_Os05g27780.1	no description	not assigned.unknown	35_2
CUST_87949_PI403524517	0.00547624	0.00156315	up	2.00768	2.00768	1.00553	-0.94482	0.0607074	35_25180	0	0	0	0	0	0	no description	not assigned.unknown	35_2
CUST_46534_PI403524517	0.0436758	0.0315613	up	2.00699	2.00699	1.00503	0.0165757	1.02161	35_13329	Rep: HAT dimerisation - Medicago truncatula (Barrel medic)	UniRef90_Q1SV01	CHR1V7|COORD:6657251..6659560| hAT dimerisation domain-containing protein	AT1G19260.1	CHR11V5|COORD:22843324..22840926|protein HAT dimerisation protein, putative	LOC_Os11g39200.1	no descriptionvery weakly similar to (89.4)AT1G19260| Symbols: | hAT dimerisation domain-containing protein | chr1:6657251-6659560 REVERSE	not assigned.no ontology	35_1
CUST_99797_PI403524517	0.00283277	0.000441269	up	2.00348	2.00348	1.00251	-0.846363	0.156146	35_28490	Cluster: Os06g0498400 protein; n=1; Oryza sativa (japonica cultivar-group)|Rep: Os06g0498400 protein - Oryza sativa (japonica cultivar-group)	UniRef90_Q0DC10	CHR1V7|COORD:3581211..3590044| SEX1 (STARCH EXCESS 1)	AT1G10760.1	CHR06V5|COORD:17487835..17500187|protein alpha-glucan water dikinase, chloroplast precursor, putative, expressed	LOC_Os06g30310.1	no descriptionweakly similar to ( 137)AT1G10760| Symbols: SOP1, SOP, SEX1, GWD1, GWD | SEX1 (STARCH EXCESS 1) | chr1:3581211-3590044 REVERSEweakly similar to ( 134)GWD1_SOLTUAlpha-glucan water dikinase, chloroplast precursor - Solanum tuberosum (Potato)	major CHO metabolism.degradation.starch.glucan water dikinase	2_2_2_3
CUST_85580_PI403524517	0.0172392	0.00956333	down	2.00988	-2.00988	-1.00711	0.980635	-0.0264737	35_24513	Rep: OSIGBa0113L04.7 protein - Oryza sativa (Rice)	UniRef90_Q01LA1	CHR3|COORD:19193463..19194975| curculin-like (mannose-binding) lectin family protein / PAN domain-containing protein, contains Pfam profiles:	AT3G51710.1	CHR04V5|COORD:19649497..19647736|protein extensin precursor, putative, expressed	LOC_Os04g32850.2	no description	not assigned.unknown	35_2
CUST_1457_PI403524517	0.0489076	0.035818	down	2.01758	-2.01758	-1.01263	1.5375	0.524874	35_385	Cluster: Chlorophyll a-b binding protein 3C, chloroplast precursor; n=24; Eukaryota|Rep: Chlorophyll a-b binding protein 3C, chloroplast precursor - Solanum	UniRef90_P07369	CHR2V7|COORD:14529795..14530592| LHB1B2 (Photosystem II light harvesting complex gene 1.5); chlorophyll binding	AT2G34420.1	CHR01V5|COORD:30357845..30358901|protein chlorophyll a-b binding protein 2, chloroplast precursor, putative, expressed	LOC_Os01g52240.1	no descriptionmoderately similar to ( 461)AT2G34420| Symbols: LHCB1.5, LHB1B2 | LHB1B2 (Photosystem II light harvesting complex gene 1.5); chlorophyll binding | chr2:14529795-14530592 REVERSEhighly similar to ( 509)CB21_WHEATChlorophyll a-b binding protein, chloroplast precursor - Triticum aestivum (Wheat)Chloroa_b-bind	PS.lightreaction.photosystem II.LHC-II	1_1_1_1
CUST_138381_PI403524517	0.00791051	0.00333393	down	2.01829	-2.01829	-1.01313	0.175837	-0.837296	35_38815	Cluster: CDNA FLJ45698 fis, clone FEBRA2017811; n=2; Homo sapiens|Rep: CDNA FLJ45698 fis, clone FEBRA2017811 - Homo sapiens (Human)	UniRef90_Q6ZSA2		0	0	0	no description	not assigned.unknown	35_2
CUST_1594_PI403524517	0.0191181	0.0110243	down	2.01905	-2.01905	-1.01368	0.94641	-0.0672703	35_421	Cluster: Chlorophyll a-b binding protein 3C, chloroplast precursor; n=24; Eukaryota|Rep: Chlorophyll a-b binding protein 3C, chloroplast precursor - Solanum	UniRef90_P07369	CHR2V7|COORD:14529795..14530592| LHB1B2 (Photosystem II light harvesting complex gene 1.5); chlorophyll binding	AT2G34420.1	CHR01V5|COORD:23934196..23935404|protein chlorophyll a-b binding protein 2, chloroplast precursor, putative, expressed	LOC_Os01g41710.1	no descriptionmoderately similar to ( 449)AT2G34420| Symbols: LHCB1.5, LHB1B2 | LHB1B2 (Photosystem II light harvesting complex gene 1.5); chlorophyll binding | chr2:14529795-14530592 REVERSEmoderately similar to ( 491)CB21_WHEATChlorophyll a-b binding protein, chloroplast precursor - Triticum aestivum (Wheat)Chloroa_b-bind	PS.lightreaction.photosystem II.LHC-II	1_1_1_1
CUST_130316_PI403524517	0.00542668	0.0014269	down	2.01974	-2.01974	-1.01417	0.452829	-0.561339	35_36597	Cluster: 40S ribosomal protein S15; n=3; Oryza sativa|Rep: 40S ribosomal protein S15 - Oryza sativa (Rice)	UniRef90_P31674	CHR1V7|COORD:1141851..1142959| RPS15 (RIBOSOMAL PROTEIN S15); structural constituent of ribosome	AT1G04270.2	CHR03V5|COORD:33232243..33229629|protein 40S ribosomal protein S15, putative, expressed	LOC_Os03g58430.1	no descriptionvery weakly similar to (65.9)AT5G09500| Symbols: | 40S ribosomal protein S15 (RPS15C) | chr5:2954045-2954851 REVERSEvery weakly similar to (74.7)RS15_ORYSAnot assigned	protein.synthesis.misc ribososomal protein	29_2_2
CUST_6682_PI399408534	0.028975	0.0186295	down	2.02132	-2.02132	-1.0153	0.631268	-0.384028	35_49643	Cluster: Myc-like regulatory R gene product; n=1; Phyllostachys acuta|Rep: Myc-like regulatory R gene product - Phyllostachys acuta (woody bamboo)	UniRef90_Q40752	CHR1V7|COORD:23603472..23606397| EGL3 (ENHANCER OF GLABRA3); DNA binding / transcription factor	AT1G63650.1	CHR11V5|COORD:8580562..8578217|protein anthocyanin regulatory Lc protein, putative	LOC_Os11g15210.1	no descriptionvery weakly similar to (61.6)AT1G63650| Symbols: EGL1, ATMYC-2, EGL3 | EGL3 (ENHANCER OF GLABRA3); DNA binding | chr1:23603472-23606397 FORWARDvery weakly similar to (92.0)ARRS_MAIZEAnthocyanin regulatory R-S protein - Zea mays (Maize)HLH HLH HLH	RNA.regulation of transcription.bHLH,Basic Helix-Loop-Helix family	27_3_6
CUST_178455_PI403524517	0.0018419	0.000255446	down	2.03012	-2.03012	-1.02157	0.761467	-0.260099	35_49633	Rep: H0212B02.11 protein - Oryza sativa (Rice)	UniRef90_Q25AM8	CHR1V7|COORD:22030234..22031839| similar to Os04g0650500 [Oryza sativa (japonica cultivar-group)] (GB:NP_001054091.1); similar to H0212B02.11 [Oryza	AT1G59840.1	CHR04V5|COORD:32928320..32931418|protein expressed protein	LOC_Os04g55690.1	no descriptionmoderately similar to ( 216)AT1G59840| Symbols: | similar to Os04g0650500 [Oryza sativa (japonica cultivar-group)] (GB:NP_001054091.1); similar to H0212B02.11 [Oryza sativa (indica cultivar-group)] (GB:CAJ86182.1) | chr1:22030234-22031839 FORWARD	not assigned.unknown	35_2
CUST_57477_PI403524517	0.0299487	0.019893	down	2.0315	-2.0315	-1.02255	0.818736	-0.203811	35_16388	Cluster: Hypothetical protein OSJNBa0059E14.7; n=1; Oryza sativa (japonica cultivar-group)|Rep: Hypothetical protein OSJNBa0059E14.7 - Oryza sativa (japonica cu	UniRef90_Q84M38	CHR5V7|COORD:6712168..6713447| similar to Os03g0807900 [Oryza sativa (japonica cultivar-group)] (GB:NP_001051646.1); similar to chaperonin-like RbcX	AT5G19855.1	CHR03V5|COORD:33710690..33712549|protein expressed protein	LOC_Os03g59320.1	no description	not assigned.unknown	35_2
CUST_40394_PI403524517	0.00617414	0.00221883	down	2.0326	-2.0326	-1.02332	1.01256	-0.0107619	35_11619	Cluster: Os01g0495200 protein; n=1; Oryza sativa (japonica cultivar-group)|Rep: Os01g0495200 protein - Oryza sativa (japonica cultivar-group)	UniRef90_Q0JMJ3	CHR3V7|COORD:3645546..3647334| similar to unknown protein [Arabidopsis thaliana] (TAIR:AT5G06230.1); similar to Os12g0145400 [Oryza sativa (japonica	AT3G11570.1	CHR01V5|COORD:17255477..17256562|protein expressed protein	LOC_Os01g30970.1	no description	not assigned.unknown	35_2
CUST_10627_PI404877155	0.0265369	0.0165937	down	2.03726	-2.03726	-1.02663	1.26554	0.238914	Contig433_x_at	chlorophyll a/b-binding protein WCAB precursor [Triticum aestivum]	AAB18209.1	chlorophyll A-B binding protein / LHCII type I (LHB1B2)	At2g34420.1	protein Chlorophyll A-B binding protein, putative	Os01g41710	chlorophyll a/b-binding protein WCAB precursor	PS.lightreaction.photosystem II.LHC-II	1_01_01_01
CUST_91211_PI403524517	0.00646477	0.00245434	down	2.04251	-2.04251	-1.03034	0.845752	-0.184588	35_26080	Rep: Hypothetical protein - Coccidioides immitis RS	UniRef90_Q1DPC4	CHR2V7|COORD:1610503..1612899| cation efflux family protein	AT2G04620.1	CHR08V5|COORD:22862320..22854254|protein zinc transporter SLC39A7, putative, expressed	LOC_Os08g36420.4	no description	not assigned.unknown	35_2
CUST_74_PI404877155	0.0319491	0.0216881	down	2.05292	-2.05292	-1.03767	1.00792	-0.0297581	baak16l04_x_at	chlorophyll a/b-binding protein WCAB precursor [Triticum aestivum]	AAB18209.1	chlorophyll A-B binding protein / LHCII type I (LHB1B2)	At2g34420.1	protein Chlorophyll A-B binding protein, putative	Os01g52240	NONE	PS.lightreaction.photosystem II.LHC-II	1_01_01_01
CUST_91982_PI403524517	0.00975871	0.00446823	down	2.05434	-2.05434	-1.03867	0.0637719	-0.974902	35_26298	0	0	0	0	0	0	no description	not assigned.unknown	35_2
CUST_16560_PI404877155	0.033323	0.0229451	down	2.06105	-2.06105	-1.04338	1.46193	0.418545	HB19F10r_at	chlorophyll a/b-binding protein Cab-3A gb|AAA34157.1| chlorophyll a/b-binding protein Cab-3B	AAA34155.1	chlorophyll A-B binding protein / LHCII type I (LHB1B2)	At2g34420.2	protein chlorophyll a/b binding protein 1.	Os09g17740	Chlorophyll A-B binding protein 3C, chloroplast precursor (LHCII type I CAB-3C) (LHCP) pir	PS.lightreaction.photosystem II.LHC-II	1_01_01_01
CUST_98668_PI403524517	0.00904307	0.00407048	down	2.07629	-2.07629	-1.05401	1.24056	0.186551	35_28165	Cluster: Chlorophyll a-b binding protein 3C, chloroplast precursor; n=24; Eukaryota|Rep: Chlorophyll a-b binding protein 3C, chloroplast precursor - Solanum	UniRef90_P07369	CHR2V7|COORD:14531897..14532697| LHB1B1 (Photosystem II light harvesting complex gene 1.4); chlorophyll binding	AT2G34430.1	CHR01V5|COORD:30357845..30358901|protein chlorophyll a-b binding protein 2, chloroplast precursor, putative, expressed	LOC_Os01g52240.1	no descriptionmoderately similar to ( 228)AT2G34420| Symbols: LHCB1.5, LHB1B2 | LHB1B2 (Photosystem II light harvesting complex gene 1.5); chlorophyll binding | chr2:14529795-14530592 REVERSEmoderately similar to ( 246)CB22_HORVUChlorophyll a-b binding protein 2, chloroplast precursor - Hordeum vulgare (Barley)Chloroa_b-bind	PS.lightreaction.photosystem II.LHC-II	1_1_1_1
CUST_56875_PI403524517	0.0355054	0.0248797	down	2.07661	-2.07661	-1.05423	-0.0615374	-1.11577	35_16207	Cluster: Low temperature-induced protein lt101.1; n=3; Triticeae|Rep: Low temperature-induced protein lt101.1 - Hordeum vulgare (Barley)	UniRef90_P68179	CHR2V7|COORD:16251296..16251550| hydrophobic protein, putative / low temperature and salt responsive protein, putative	AT2G38905.1	CHR03V5|COORD:9879451..9878809|protein expressed protein	LOC_Os03g17790.1	no descriptionvery weakly similar to (84.3)AT2G38905| Symbols: | hydrophobic protein, putative / low temperature and salt responsive protein, putative | chr2:16251296-16251550 REVERSEvery weakly similar to (94.0)LT01_HORVULow temperature-induced protein lt101.1 - Hordeum vulgare (Barley)not assigned UPF0057 COG0401	stress.abiotic.cold	20_2_2
CUST_10624_PI404877155	0.0298546	0.0197578	down	2.08105	-2.08105	-1.05731	1.11948	0.0621659	Contig432_x_at	chlorophyll a/b-binding protein WCAB precursor [Triticum aestivum]	AAB18209.1	chlorophyll A-B binding protein / LHCII type I (LHB1B2)	At2g34420.1	protein Chlorophyll A-B binding protein, putative	Os01g52240	chlorophyll a/b-binding protein WCAB precursor	PS.lightreaction.photosystem II.LHC-II	1_01_01_01
CUST_95206_PI403524517	0.00286677	0.00048732	down	2.12248	-2.12248	-1.08575	1.15486	0.0691074	35_27208	Cluster: Isoamylase N-terminal domain containing protein, expressed; n=1; Oryza sativa (japonica cultivar-group)|Rep: Isoamylase N-terminal domain	UniRef90_Q10F03	CHR1V7|COORD:9396932..9399212| 5'-AMP-activated protein kinase-related	AT1G27070.1	CHR03V5|COORD:27357503..27362415|protein isoamylase N-terminal domain containing protein, expressed	LOC_Os03g48170.1	no descriptionvery weakly similar to (73.2)AT1G27070| Symbols: | 5'-AMP-activated protein kinase-related | chr1:9396932-9399212 REVERSEAMPKbeta_GBD_like	protein.postranslational modification	29_4
CUST_12542_PI404877155	0.0160123	0.00860903	down	2.12526	-2.12526	-1.08764	1.03956	-0.0480776	Contig628_x_at	chlorophyll a/b-binding protein WCAB precursor [Triticum aestivum]	AAB18209.1	chlorophyll A-B binding protein / LHCII type I (LHB1B2)	At2g34420.1	protein Chlorophyll A-B binding protein, putative	Os01g41710	Chlorophyll A-B binding protein 3C, chloroplast precursor (LHCII type I CAB-3C) (LHCP) pir	PS.lightreaction.photosystem II.LHC-II	1_01_01_01
CUST_24746_PI403524517	0.00776497	0.00323068	down	2.13871	-2.13871	-1.09674	1.46411	0.367365	35_7180	Rep: Nicotianamine synthase 9 - Hordeum vulgare (Barley)	UniRef90_Q9XFB7	CHR1V7|COORD:2984952..2985914| nicotianamine synthase, putative	AT1G09240.1	CHR07V5|COORD:29321408..29323028|protein nicotianamine synthase 3, putative, expressed	LOC_Os07g48980.1	no descriptionvery weakly similar to (80.1)AT1G09240| Symbols: | nicotianamine synthase, putative | chr1:2984952-2985914 FORWARDmoderately similar to ( 204)NAS9_HORVUNicotianamine synthase 9 - Hordeum vulgare (Barley)NAS	metal handling.binding, chelation and storage	15_2
CUST_79810_PI403524517	0.00761347	0.00307503	down	2.14426	-2.14426	-1.10048	0.231754	-0.868723	35_22887	0	0	0	0	0	0	no description	not assigned.unknown	35_2
CUST_45077_PI403524517	0.00547624	0.00157246	down	2.14953	-2.14953	-1.10402	-0.356003	-1.46002	35_12922	0	0	0	0	0	0	no description	not assigned.unknown	35_2
CUST_2977_PI404877155	0.0400436	0.0285469	down	2.1524	-2.1524	-1.10595	0.713778	-0.392168	Contig13404_at	chloroplast channel forming outer membrane protein [Pisum sativum]	CAB58442.1	expressed protein	At1g76405.2	protein At1g20810/F2D10_27	Os02g58550	auxin-regulated protein	hormone metabolism.auxin.induced-regulated-responsive-activated	17_2_3
CUST_31033_PI403524517	0.0471944	0.0343336	down	2.15706	-2.15706	-1.10906	-0.123188	-1.23225	35_8957	Cluster: P0497A05.3 protein; n=2; Oryza sativa (japonica cultivar-group)|Rep: P0497A05.3 protein - Oryza sativa (japonica cultivar-group)	UniRef90_Q8LIW8	CHR5V7|COORD:25366269..25370125| tetratricopeptide repeat (TPR)-containing protein	AT5G63200.1	CHR01V5|COORD:39800687..39794145|protein TPR Domain containing protein, expressed	LOC_Os01g67920.2	no descriptionvery weakly similar to (58.2)AT5G63200| Symbols: | tetratricopeptide repeat (TPR)-containing protein | chr5:25366269-25370125 FORWARD	not assigned.no ontology.pentatricopeptide (PPR) repeat-containing protein	35_1_5
CUST_54664_PI403524517	0.00286677	0.000485662	down	2.15712	-2.15712	-1.10911	-0.615194	-1.7243	35_15556	Cluster: Ripening-related protein-like; n=1; Oryza sativa (japonica cultivar-group)|Rep: Ripening-related protein-like - Oryza sativa (japonica cultivar-group)	UniRef90_Q8LHP3	CHR3V7|COORD:22986303..22987493| hydrolase	AT3G62040.1	CHR07V5|COORD:26328076..26325708|protein catalytic/ hydrolase, putative, expressed	LOC_Os07g44060.1	no descriptionmoderately similar to ( 328)AT3G62040| Symbols: | hydrolase | chr3:22986303-22987493 REVERSEnot assigned COG1011 Hydrolase COG0637 PRK12678 Gph	not assigned.no ontology	35_1
CUST_92134_PI403524517	0.0119582	0.00579244	down	2.15904	-2.15904	-1.11039	1.04914	-0.0612501	35_26347	Rep: OSIGBa0113L04.7 protein - Oryza sativa (Rice)	UniRef90_Q01LA1	CHR1V7|COORD:6978101..6985306| family II extracellular lipase, putative	AT1G20130.1	CHR04V5|COORD:19649497..19647736|protein extensin precursor, putative, expressed	LOC_Os04g32850.2	no descriptionnot assigned not assigned not assigned not assigned not assigned not assigned not assigned not assigned not assigned not assigned not assigned Drf_FH1 Extensin_2 DUF1210 PRK05648 PRK12323 PRK07764 Trypan_PARP TT_ORF1 DUF1431 TonB DedD PRK10819 FAP DUF1421 PRK11633	not assigned.unknown	35_2
CUST_80635_PI403524517	0.0292327	0.0190617	down	2.16553	-2.16553	-1.11472	1.28301	0.168286	35_23125	Rep: Sig5 - Oryza sativa (japonica cultivar-group)	UniRef90_Q84JN3	CHR5V7|COORD:8157797..8159749| SIGE (RNA polymerase sigma subunit E); DNA binding / DNA-directed RNA polymerase/ sigma factor/ transcription factor	AT5G24120.1	CHR05V5|COORD:29141766..29144351|protein RNA polymerase sigma factor rpoD, putative, expressed	LOC_Os05g50930.1	no descriptionmoderately similar to ( 388)AT5G24120| Symbols: SIG5, SIGE | SIGE (RNA polymerase sigma subunit E); DNA binding / DNA-directed RNA polymerase/ sigma factor/ transcription factor | chr5:8157797-8159749 REVERSEnot assigned not assigned not assigned not assigned not assigned RpoD PRK05901 PRK07406 PRK07405 PRK05949 PRK07598 PRK05658 PRK09210 PRK07921 PRK05657 FliA PRK05803 rpoH2 PRK055…	RNA.transcription	27_2
CUST_31072_PI403524517	0.028975	0.0187527	down	2.16646	-2.16646	-1.11534	-1.58802	-2.70336	35_8966	Cluster: Hypothetical protein B1139B11.1; n=1; Oryza sativa (japonica cultivar-group)|Rep: Hypothetical protein B1139B11.1 - Oryza sativa (japonica cultivar-gro	UniRef90_Q5JJT6	0	0	CHR01V5|COORD:42348313..42347708|protein expressed protein	LOC_Os01g72470.1	no description	not assigned.unknown	35_2
CUST_1690_PI403524517	0.00847526	0.00375304	down	2.1843	-2.1843	-1.12717	1.27131	0.144142	35_446	Cluster: Chlorophyll a-b binding protein 3C, chloroplast precursor; n=24; Eukaryota|Rep: Chlorophyll a-b binding protein 3C, chloroplast precursor - Solanum	UniRef90_P07369	CHR2V7|COORD:14529795..14530592| LHB1B2 (Photosystem II light harvesting complex gene 1.5); chlorophyll binding	AT2G34420.1	CHR01V5|COORD:30357845..30358901|protein chlorophyll a-b binding protein 2, chloroplast precursor, putative, expressed	LOC_Os01g52240.1	no descriptionmoderately similar to ( 471)AT2G34420| Symbols: LHCB1.5, LHB1B2 | LHB1B2 (Photosystem II light harvesting complex gene 1.5); chlorophyll binding | chr2:14529795-14530592 REVERSEhighly similar to ( 509)CB21_WHEATChlorophyll a-b binding protein, chloroplast precursor - Triticum aestivum (Wheat)Chloroa_b-bind	PS.lightreaction.photosystem II.LHC-II	1_1_1_1
CUST_1315_PI403524517	0.0174571	0.00976916	down	2.18673	-2.18673	-1.12878	1.17222	0.0434469	35_348	Cluster: Chlorophyll a-b binding protein 3C, chloroplast precursor; n=24; Eukaryota|Rep: Chlorophyll a-b binding protein 3C, chloroplast precursor - Solanum	UniRef90_P07369	CHR2V7|COORD:14529795..14530592| LHB1B2 (Photosystem II light harvesting complex gene 1.5); chlorophyll binding	AT2G34420.1	CHR01V5|COORD:23934196..23935404|protein chlorophyll a-b binding protein 2, chloroplast precursor, putative, expressed	LOC_Os01g41710.1	no descriptionmoderately similar to ( 444)AT2G34420| Symbols: LHCB1.5, LHB1B2 | LHB1B2 (Photosystem II light harvesting complex gene 1.5); chlorophyll binding | chr2:14529795-14530592 REVERSEmoderately similar to ( 486)CB21_WHEATChlorophyll a-b binding protein, chloroplast precursor - Triticum aestivum (Wheat)Chloroa_b-bind	PS.lightreaction.photosystem II.LHC-II	1_1_1_1
CUST_10770_PI403524517	0.00547937	0.00176233	down	2.21364	-2.21364	-1.14642	0.720274	-0.426145	35_3041	Rep: UPI0000ECA9E2 UniRef100 entry - Gallus gallus	UniRef90_UPI0000ECA9E2	CHR3V7|COORD:6559180..6562050| leucine-rich repeat family protein / extensin family protein	AT3G19020.1	CHR04V5|COORD:20520644..20522442|protein extensin precursor, putative, expressed	LOC_Os04g34170.2	no descriptionnot assigned not assigned not assigned not assigned not assigned not assigned not assigned not assigned not assigned not assigned not assigned not assigned not assigned not assigned not assigned not assigned not assigned not assigned not assigned MARCKS DUF612 CDC27 BASP1 AF-4 Tymo_45kd_70kd PRK07003 infB tolA PRK07735 TolA PRK05648 TolA HPC2 PRK12323 PRK12372 DREPP TFIIF_alpha TonB…	not assigned.unknown	35_2
CUST_27769_PI403524517	0.00547937	0.00163399	down	2.21882	-2.21882	-1.14979	0.176856	-0.972938	35_8030	Rep: PG1 - Hordeum vulgare (Barley)	UniRef90_Q7XZU9	CHR2V7|COORD:9634817..9637920| similar to glycine-rich protein [Arabidopsis thaliana] (TAIR:AT4G37900.1); similar to Protein of unknown function DUF1399 [Medica	AT2G22660.2	CHR11V5|COORD:23723116..23716101|protein pg1, putative, expressed	LOC_Os11g40590.3	no description	not assigned.unknown	35_2
CUST_12430_PI404877155	0.0434052	0.0312602	down	2.22159	-2.22159	-1.15159	1.47993	0.328337	Contig617_x_at	chlorophyll a/b-binding protein WCAB precursor [Triticum aestivum]	AAB18209.1	chlorophyll A-B binding protein / LHCII type I (LHB1B2)	At2g34420.1	protein Chlorophyll A-B binding protein, putative	Os01g52240	NONE	PS.lightreaction.photosystem II.LHC-II	1_01_01_01
CUST_92729_PI403524517	0.00547937	0.0017166	down	2.22734	-2.22734	-1.15532	0.895307	-0.260015	35_26515	0	0	0	0	0	0	no description	not assigned.unknown	35_2
CUST_171_PI403524517	0.0221555	0.013116	down	2.23659	-2.23659	-1.1613	1.47207	0.31077	35_45	Cluster: Chlorophyll a-b binding protein 3C, chloroplast precursor; n=24; Eukaryota|Rep: Chlorophyll a-b binding protein 3C, chloroplast precursor - Solanum	UniRef90_P07369	CHR2V7|COORD:14529795..14530592| LHB1B2 (Photosystem II light harvesting complex gene 1.5); chlorophyll binding	AT2G34420.1	CHR01V5|COORD:23934196..23935404|protein chlorophyll a-b binding protein 2, chloroplast precursor, putative, expressed	LOC_Os01g41710.1	no descriptionmoderately similar to ( 448)AT2G34420| Symbols: LHCB1.5, LHB1B2 | LHB1B2 (Photosystem II light harvesting complex gene 1.5); chlorophyll binding | chr2:14529795-14530592 REVERSEmoderately similar to ( 490)CB21_WHEATChlorophyll a-b binding protein, chloroplast precursor - Triticum aestivum (Wheat)Chloroa_b-bind	PS.lightreaction.photosystem II.LHC-II	1_1_1_1
CUST_134754_PI403524517	0.0041959	0.000898391	down	2.24446	-2.24446	-1.16637	-0.19615	-1.36252	35_37806	0	0		0	0	0	no description	not assigned.unknown	35_2
CUST_7067_PI404877155	0.0349168	0.0242973	down	2.24534	-2.24534	-1.16694	1.33131	0.16437	Contig20718_at	Sig5 [Oryza sativa (japonica cultivar-group)] dbj|BAC76607.1| plastid sigma factor SIG5 [Oryza sativa (japonica cultivar-group)]	BAC76601.1	RNA polymerase sigma subunit SigE (sigE) / sigma-like factor (SIG5)	At5g24120.1	protein Sigma-70 region 3, putative	Os05g50930	RNA polymerase sigma subunit SigE (sigE) / sigma-like factor (SIG5), identical to RNA polymerase sigma subunit SigE (Arabidopsis thaliana) GI:4972299, sigma-like factor (Arabidopsis thaliana) GI:4033838; contains Pfam profiles PF04545: Sigma-70, region 4,	RNA.transcription	27_2
CUST_26379_PI403524517	0.00294892	0.000523774	down	2.26155	-2.26155	-1.17731	0.701075	-0.476236	35_7644	Cluster: Complex 1 protein containing protein, expressed; n=1; Oryza sativa (japonica cultivar-group)|Rep: Complex 1 protein containing protein, expressed - Ory	UniRef90_Q10S37	CHR1V7|COORD:28548261..28548734| EMB1793 (EMBRYO DEFECTIVE 1793); catalytic	AT1G76060.1	CHR03V5|COORD:1993906..1994713|protein EMB1793, putative, expressed	LOC_Os03g04380.1	no descriptionvery weakly similar to (78.6)AT1G76060| Symbols: EMB1793 | EMB1793 (EMBRYO DEFECTIVE 1793); catalytic | chr1:28548261-28548734 REVERSEComplex1_LYR	not assigned.no ontology	35_1
CUST_35534_PI403524517	0.025491	0.0156915	down	2.26528	-2.26528	-1.17969	1.69942	0.519732	35_10246	Rep: H0323C08.1 protein - Oryza sativa (Rice)	UniRef90_Q25A38	CHR3V7|COORD:7703934..7704820| CYCP2;1 (cyclin p2;1); cyclin-dependent protein kinase	AT3G21870.1	CHR04V5|COORD:31776349..31779383|protein cyclin-dependent protein kinase, putative, expressed	LOC_Os04g53680.1	no descriptionweakly similar to ( 126)AT3G21870| Symbols: CYCP2;1 | CYCP2;1 (cyclin p2;1); cyclin-dependent protein kinase | chr3:7703934-7704820 REVERSEnot assigned not assigned not assigned not assigned not assigned not assigned not assigned not assigned not assigned not assigned not assigned not assigned Cyclin PRK12323 Cyclin_N PRK07003 PRK07764 AF-4 PRK12678 Totivirus_coat	cell.cycle	31_3
CUST_173211_PI403524517	0.00547624	0.00153654	down	2.2863	-2.2863	-1.19302	0.719116	-0.473899	35_48233	Rep: Allene oxide synthase - Hordeum vulgare (Barley)	UniRef90_Q9M4B1		0	0	0	no description	not assigned.unknown	35_2
CUST_178306_PI403524517	0.00265566	0.00040061	down	2.28669	-2.28669	-1.19326	0.55092	-0.64234	35_49587	Cluster: ATPases involved in chromosome partitioning-like; n=1; Frankia sp. CcI3|Rep: ATPases involved in chromosome partitioning-like - Frankia sp.	UniRef90_Q2J851	CHR2V7|COORD:6406761..6407291| AGP9 (ARABINOGALACTAN PROTEIN 9)	AT2G14890.2	CHR04V5|COORD:702030..697336|protein E2F-related protein, putative, expressed	LOC_Os04g02140.1	no description	not assigned.unknown	35_2
CUST_18953_PI403524517	0.000474526	2.67392e-05	down	2.33831	-2.33831	-1.22547	1.05099	-0.174481	35_5491	Cluster: UDP-glucose:sterol glucosyltransferase; n=1; Avena sativa|Rep: UDP-glucose:sterol glucosyltransferase - Avena sativa (Oat)	UniRef90_O22678	CHR3V7|COORD:2218126..2221596| UDP-glucose:sterol glucosyltransferase (UGT80A2)	AT3G07020.2	CHR04V5|COORD:1985084..1972774|protein sterol 3-beta-glucosyltransferase, putative, expressed	LOC_Os04g04254.2	no descriptionweakly similar to ( 192)AT3G07020| Symbols: | UDP-glucose:sterol glucosyltransferase (UGT80A2) | chr3:2217847-2221596 REVERSEnot assigned COG1819	lipid metabolism.'exotics' (steroids, squalene etc).UDP-glucose:sterol glucosyltransferase	11_8_3
CUST_5569_PI403524517	0.0115164	0.00543595	down	2.33838	-2.33838	-1.22551	1.39725	0.171734	35_1538	Cluster: Cold acclimation protein WCOR615; n=1; Triticum aestivum|Rep: Cold acclimation protein WCOR615 - Triticum aestivum (Wheat)	UniRef90_P93614	CHR3V7|COORD:5310148..5310908| late embryogenesis abundant protein, putative / LEA protein, putative	AT3G15670.1	CHR05V5|COORD:26844337..26845632|protein late embryogenesis abundant protein, group 3, putative, expressed	LOC_Os05g46480.2	no descriptionvery weakly similar to (57.0)AT3G15670| Symbols: | late embryogenesis abundant protein, putative / LEA protein, putative | chr3:5310148-5310908 REVERSEweakly similar to ( 106)LEA1_HORVUABA-inducible protein PHV A1 - Hordeum vulgare (Barley)not assigned not assigned not assigned not assigned not assigned not assigned not assigned not assigned not assigned not assigned not assigned no…	development.late embryogenesis abundant	33_2
CUST_103851_PI403524517	0.0118994	0.00567246	down	2.34387	-2.34387	-1.22889	-0.0524356	-1.28133	35_29606	0	0		0	0	0	no description	not assigned.unknown	35_2
CUST_10631_PI404877155	0.00159121	0.000191236	down	2.39405	-2.39405	-1.25945	-0.0291274	-1.28858	Contig4330_at	universal stress protein (USP) family protein [Arabidopsis thaliana] gb|AAK59650.1| unknown protein [Arabidopsis thaliana]	NP_191814.1	universal stress protein (USP) family protein	At3g62550.1	protein universal stress protein family	Os03g19270	gi|15228790|ref|NP_191814.1| expressed protein	hormone metabolism.ethylene.induced-regulated-responsive-activated	17_5_3
CUST_23603_PI403524517	0.00646477	0.00245942	down	2.40687	-2.40687	-1.26716	0.872959	-0.394198	35_6861	Cluster: Hypothetical protein B1085F09.19; n=1; Oryza sativa (japonica cultivar-group)|Rep: Hypothetical protein B1085F09.19 - Oryza sativa (japonica cultivar-g	UniRef90_Q5NAB4	0	0	CHR01V5|COORD:10008373..10004814|protein expressed protein	LOC_Os01g17396.1	no description	not assigned.unknown	35_2
CUST_15992_PI399408534	0.0119582	0.00581906	down	2.41663	-2.41663	-1.273	1.44345	0.170447	35_25318	Cluster: Protein kinase domain containing protein; n=1; Oryza sativa (japonica cultivar-group)|Rep: Protein kinase domain containing protein - Oryza sativa (jap	UniRef90_Q2QQC1	CHR3V7|COORD:20764882..20767326| protein kinase family protein	AT3G55950.1	CHR12V5|COORD:18956069..18958083|protein protein kinase domain containing protein	LOC_Os12g31560.1	no descriptionweakly similar to ( 139)AT3G55950| Symbols: | protein kinase family protein | chr3:20764882-20767326 REVERSEweakly similar to ( 113)CRI4_MAIZEPutative receptor protein kinase CRINKLY4 precursor - Zea mays (Maize)not assigned not assigned not assigned not assigned not assigned not assigned not assigned not assigned not assigned not assigned not assigned not assigned not assigned not …	signalling.receptor kinases.wall associated kinase	30_2_25
CUST_14603_PI404877155	0.0136344	0.00691131	down	2.42626	-2.42626	-1.27873	1.20529	-0.0734463	Contig841_x_at	chlorophyll a/b-binding protein WCAB precursor [Triticum aestivum]	AAB18209.1	chlorophyll A-B binding protein / LHCII type I (LHB1B2)	At2g34420.1	protein Chlorophyll A-B binding protein, putative	Os01g41710	Chlorophyll A-B binding protein 3C, chloroplast precursor (LHCII type I CAB-3C) (LHCP) pir	PS.lightreaction.photosystem II.LHC-II	1_01_01_01
CUST_1650_PI403524517	0.0162464	0.00884361	down	2.4322	-2.4322	-1.28226	1.6818	0.399539	35_436	Cluster: Chlorophyll a-b binding protein 3C, chloroplast precursor; n=24; Eukaryota|Rep: Chlorophyll a-b binding protein 3C, chloroplast precursor - Solanum	UniRef90_P07369	CHR2V7|COORD:14529795..14530592| LHB1B2 (Photosystem II light harvesting complex gene 1.5); chlorophyll binding	AT2G34420.1	CHR01V5|COORD:30357845..30358901|protein chlorophyll a-b binding protein 2, chloroplast precursor, putative, expressed	LOC_Os01g52240.1	no descriptionmoderately similar to ( 448)AT2G34420| Symbols: LHCB1.5, LHB1B2 | LHB1B2 (Photosystem II light harvesting complex gene 1.5); chlorophyll binding | chr2:14529795-14530592 REVERSEmoderately similar to ( 489)CB21_WHEATChlorophyll a-b binding protein, chloroplast precursor - Triticum aestivum (Wheat)Chloroa_b-bind	PS.lightreaction.photosystem II.LHC-II	1_1_1_1
CUST_10430_PI404877155	0.0162464	0.0088545	down	2.43834	-2.43834	-1.2859	1.59922	0.313322	Contig418_at	chlorophyll a/b-binding protein WCAB precursor [Triticum aestivum]	AAB18209.1	chlorophyll A-B binding protein / LHCII type I (LHB1B2)	At2g34420.1	protein Chlorophyll A-B binding protein, putative	Os01g52240	chlorophyll a/b binding protein	PS.lightreaction.photosystem II.LHC-II	1_01_01_01
CUST_94133_PI403524517	0.0178495	0.0101039	down	2.45134	-2.45134	-1.29357	1.44819	0.154614	35_26913	Cluster: Chlorophyll a-b binding protein 3C, chloroplast precursor; n=24; Eukaryota|Rep: Chlorophyll a-b binding protein 3C, chloroplast precursor - Solanum	UniRef90_P07369	CHR2V7|COORD:14531897..14532697| LHB1B1 (Photosystem II light harvesting complex gene 1.4); chlorophyll binding	AT2G34430.1	CHR01V5|COORD:30357845..30358901|protein chlorophyll a-b binding protein 2, chloroplast precursor, putative, expressed	LOC_Os01g52240.1	no descriptionmoderately similar to ( 265)AT2G34420| Symbols: LHCB1.5, LHB1B2 | LHB1B2 (Photosystem II light harvesting complex gene 1.5); chlorophyll binding | chr2:14529795-14530592 REVERSEmoderately similar to ( 278)CB24_TOBACChlorophyll a-b binding protein 40, chloroplast precursor - Nicotiana tabacum (Common tobacco)Chloroa_b-bind	PS.lightreaction.photosystem II.LHC-II	1_1_1_1
CUST_66981_PI403524517	0.0480974	0.0351076	down	2.49929	-2.49929	-1.32152	1.75416	0.432641	35_19129	Rep: Harpin binding protein 1 - Triticum aestivum (Wheat)	UniRef90_Q5QJA6	CHR3V7|COORD:8376643..8378232| plastid-lipid associated protein PAP / fibrillin family protein	AT3G23400.1	CHR11V5|COORD:22159147..22161019|protein harpin binding protein 1, putative, expressed	LOC_Os11g38260.1	no descriptionmoderately similar to ( 251)AT3G23400| Symbols: | plastid-lipid associated protein PAP / fibrillin family protein | chr3:8376643-8378232 REVERSEnot assigned PAP_fibrillin PRK12678 PRK07003	cell.organisation	31_1
CUST_51937_PI403524517	0.00399517	0.000835971	down	2.50542	-2.50542	-1.32505	0.470178	-0.854875	35_14805	Cluster: Phosphoethanolamine methyltransferase; n=1; Triticum aestivum|Rep: Phosphoethanolamine methyltransferase - Triticum aestivum (Wheat)	UniRef90_Q8VYX1	CHR3V7|COORD:6154584..6157337| NMT1 (N-METHYLTRANSFERASE 1); phosphoethanolamine N-methyltransferase	AT3G18000.1	CHR05V5|COORD:27150431..27146135|protein phosphoethanolamine N-methyltransferase, putative, expressed	LOC_Os05g47540.1	no descriptionweakly similar to ( 153)AT3G18000| Symbols: XIPOTL1, PEAMT, NMT1 | NMT1 (N-METHYLTRANSFERASE 1); phosphoethanolamine N-methyltransferase | chr3:6154584-6157337 FORWARDweakly similar to ( 153)PEAM1_ARATHPhosphoethanolamine N-methyltransferase 1 - Arabidopsis thaliana (Mouse-ear cress)not assigned	lipid metabolism.Phospholipid synthesis	11_3
CUST_60624_PI403524517	0.00283277	0.000438414	down	2.517	-2.517	-1.33171	1.5697	0.237991	35_17285	Rep: Putative glutamine synthetase - Oryza sativa (Rice)	UniRef90_Q9AUL0	CHR2V7|COORD:10206778..10208161| defense-related protein, putative	AT2G23970.1	CHR03V5|COORD:27283376..27287083|protein defense-related protein, putative, expressed	LOC_Os03g48060.1	no descriptionmoderately similar to ( 218)AT2G23970| Symbols: | defense-related protein, putative | chr2:10206778-10208161 FORWARDnot assigned not assigned not assigned not assigned not assigned not assigned not assigned not assigned not assigned not assigned not assigned not assigned not assigned not assigned not assigned not assigned not assigned not assigned not assigned not assigned not assig…	not assigned.no ontology	35_1
CUST_81761_PI403524517	0.0187818	0.010739	down	2.51903	-2.51903	-1.33287	1.39639	0.063522	35_23452	Cluster: Amino acid permease I, putative, expressed; n=2; Oryza sativa (japonica cultivar-group)|Rep: Amino acid permease I, putative, expressed - Oryza sativa	UniRef90_Q2QWH7	CHR1V7|COORD:21680288..21683978| AAP1 (AMINO ACID PERMEASE 1); amino acid permease	AT1G58360.1	CHR12V5|COORD:4880014..4883873|protein AAP6, putative, expressed	LOC_Os12g09300.1	no descriptionweakly similar to ( 121)AT1G58360| Symbols: NAT2, AAP1 | AAP1 (AMINO ACID PERMEASE 1); amino acid permease | chr1:21680288-21683978 FORWARDnot assigned not assigned Aa_trans	transport.amino acids	34_3
CUST_122117_PI403524517	0.00547937	0.00165661	down	2.5271	-2.5271	-1.33748	0.525428	-0.812053	35_34471	0	0		0	0	0	no description	not assigned.unknown	35_2
CUST_55331_PI403524517	0.00814786	0.00354858	down	2.55632	-2.55632	-1.35407	0.0937516	-1.26032	35_15752	Rep: Putative gamma-lyase - Oryza sativa (Rice)	UniRef90_Q94HY3	CHR1V7|COORD:24032640..24034200| ATMGL; catalytic/ methionine gamma-lyase	AT1G64660.1	CHR10V5|COORD:19674935..19671127|protein O-succinylhomoserine sulfhydrylase, putative, expressed	LOC_Os10g37340.1	no descriptionhighly similar to ( 515)AT1G64660| Symbols: ATMGL | ATMGL; catalytic/ methionine gamma-lyase | chr1:24032640-24034200 FORWARDnot assigned not assigned not assigned not assigned not assigned not assigned not assigned not assigned not assigned not assigned not assigned not assigned not assigned not assigned not assigned MetC Cys_Met_Meta_PP PRK08133 MET17 PRK08249 PRK06234 PRK07503 PR…	amino acid metabolism.degradation.aspartate family.methionine.methionine gamma-lyase	13_2_3_4_1
CUST_130818_PI403524517	0.00547624	0.0015274	down	2.62059	-2.62059	-1.38989	1.98373	0.593839	35_36739	0	0		0	0	0	no description	not assigned.unknown	35_2
CUST_25855_PI403524517	0.0294607	0.0193041	down	2.65782	-2.65782	-1.41025	-0.178116	-1.58836	35_7495	Cluster: Putative root-specific protein; n=1; Oryza sativa (japonica cultivar-group)|Rep: Putative root-specific protein - Oryza sativa (japonica cultivar-group	UniRef90_Q852G9	CHR2V7|COORD:18633451..18633855| protease inhibitor/seed storage/lipid transfer protein (LTP) family protein	AT2G45180.1	CHR03V5|COORD:29060896..29061695|protein cortical cell-delineating protein precursor, putative, expressed	LOC_Os03g50960.1	no descriptionvery weakly similar to (82.0)AT2G45180| Symbols: | protease inhibitor/seed storage/lipid transfer protein (LTP) family protein | chr2:18633451-18633855 FORWARDvery weakly similar to (82.4)CCDP_MAIZECortical cell-delineating protein precursor - Zea mays (Maize)HPS_like	misc.protease inhibitor/seed storage/lipid transfer protein (LTP) family protein	26_21
CUST_13503_PI404877155	0.0490789	0.0360628	down	2.66789	-2.66789	-1.4157	1.90794	0.492241	Contig7238_at	photosystem II protein W-like protein [Oryza sativa (japonica cultivar-group)]	NP_914970.1	photosystem II reaction centre W (PsbW) family protein	At4g28660.1	protein Photosystem II reaction centre W protein, PsbW, putative	Os01g71190	photosystem II protein W-like protein	PS.lightreaction.photosystem II.PSII polypeptide subunits	1_01_01_02
CUST_7056_PI403524517	0.000345349	1.68053e-05	down	2.76246	-2.76246	-1.46595	1.58563	0.119681	35_1957	Rep: 2-on-2 hemoglobin - Hordeum vulgare (Barley)	UniRef90_Q94FG6	CHR4V7|COORD:15765491..15766867| GLB3 (2-on-2 hemoglobin like gene 3)	AT4G32690.1	CHR06V5|COORD:23242269..23240297|protein hemoglobin-like protein HbO, putative, expressed	LOC_Os06g39140.1	no descriptionmoderately similar to ( 250)AT4G32690| Symbols: GLB3 | GLB3 (2-on-2 hemoglobin like gene 3) | chr4:15765491-15766867 FORWARDnot assigned Bac_globin Trunc_globin COG2346	redox.heme	21_3
CUST_9117_PI404877155	0.00758008	0.0030431	down	2.79635	-2.79635	-1.48355	0.0197975	-1.46375	Contig2905_s_at	jasmonate induced protein - barley emb|CAA58110.1| jasmonate induced protein [Hordeum vulgare subsp. vulgare]	S58215	expressed protein	At2g38160.1	protein hypothetical protein	Os04g24460	NONE	hormone metabolism.jasmonate	17_7
CUST_18609_PI403524517	0.0120968	0.00594539	down	2.80184	-2.80184	-1.48637	0.693871	-0.792503	35_5381	Cluster: OSJNBa0086B14.7 protein; n=1; Oryza sativa (japonica cultivar-group)|Rep: OSJNBa0086B14.7 protein - Oryza sativa (japonica cultivar-group)	UniRef90_Q7XV48	0	0	CHR04V5|COORD:22228970..22231462|protein expressed protein	LOC_Os04g37760.1	no description	not assigned.unknown	35_2
CUST_57329_PI403524517	0.00287939	0.000497413	down	2.80445	-2.80445	-1.48772	1.34326	-0.144458	35_16350	Rep: Nicotianamine synthase 9 - Hordeum vulgare (Barley)	UniRef90_Q9XFB7	CHR1V7|COORD:21140688..21141662| nicotianamine synthase, putative	AT1G56430.1	CHR07V5|COORD:29321408..29323028|protein nicotianamine synthase 3, putative, expressed	LOC_Os07g48980.1	no descriptionmoderately similar to ( 275)AT1G56430| Symbols: | nicotianamine synthase, putative | chr1:21140688-21141662 FORWARDhighly similar to ( 594)NAS9_HORVUNicotianamine synthase 9 - Hordeum vulgare (Barley)not assigned not assigned not assigned not assigned not assigned not assigned not assigned not assigned not assigned not assigned not assigned not assigned not assigned not assigned not…	metal handling.binding, chelation and storage	15_2
CUST_17542_PI404877155	0.0123151	0.00608264	down	2.81887	-2.81887	-1.49511	1.08009	-0.415029	HV_CEb0001H12r2_at	putative amino acid permease 6 [Oryza sativa (japonica cultivar-group)] dbj|BAC07329.1| putative amino acid permease 6 [Oryza sativa (japoni	NP_915026.1	amino acid permease I (AAP1)	At1g58360.1	protein Transmembrane amino acid transporter protein	Os12g09300	NAT2;NEUTRAL AMINO ACID TRANSPORTER 2;amino acid permease I (AAP1), identical to amino acid permease I GI:22641 from (Arabidopsis thaliana)	transport.amino acids	34_3
CUST_141158_PI403524517	0.0119864	0.00586195	down	2.82545	-2.82545	-1.49848	1.0929	-0.405588	35_39570	Cluster: Putative glutaredoxin-C14 precursor; n=1; Oryza sativa|Rep: Putative glutaredoxin-C14 precursor - Oryza sativa (Rice)	UniRef90_Q0IMV4	CHR5V7|COORD:6183468..6183776| glutaredoxin family protein	AT5G18600.1	CHR12V5|COORD:21435691..21436002|protein OsGrx_C12 - glutaredoxin subgroup III	LOC_Os12g35330.1	no descriptionweakly similar to ( 131)AT5G18600| Symbols: | glutaredoxin family protein | chr5:6183468-6183776 REVERSEvery weakly similar to (77.0)GLRX_RICCOGlutaredoxin - Ricinus communis (Castor bean)not assigned GRX_GRXh_1_2_like GRX_family Glutaredoxin GRX_GRX_like GrxC	redox.glutaredoxins	21_4
CUST_33020_PI399408534	0.00547624	0.00158558	down	2.84915	-2.84915	-1.51053	1.08992	-0.420611	35_4909	Rep: VIVIPAROUS1 protein - Triticum aestivum (Wheat)	UniRef90_Q9M3N5	CHR3V7|COORD:8997918..9000787| ABI3 (ABA INSENSITIVE 3); DNA binding / transcription factor/ transcriptional activator	AT3G24650.1	CHR01V5|COORD:40053837..40050004|protein protein viviparous, putative, expressed	LOC_Os01g68370.3	no descriptionweakly similar to ( 197)AT3G24650| Symbols: ABI3 | ABI3 (ABA INSENSITIVE 3); DNA binding / transcription factor/ transcriptional activator | chr3:8997918-9000787 FORWARDmoderately similar to ( 256)VIV_ORYSAnot assigned not assigned not assigned not assigned B3	hormone metabolism.abscisic acid.signal transduction	17_1_2
CUST_57645_PI403524517	0.00133723	0.000139904	down	2.96872	-2.96872	-1.56984	0.98144	-0.588399	35_16433	Cluster: Expressed protein; n=1; Oryza sativa (japonica cultivar-group)|Rep: Expressed protein - Oryza sativa (japonica cultivar-group)	UniRef90_Q10KE4	CHR5V7|COORD:25690130..25692671| dentin sialophosphoprotein-related	AT5G64170.1	CHR03V5|COORD:15446593..15452604|protein expressed protein	LOC_Os03g27019.5	no descriptionvery weakly similar to (52.8)AT5G64170| Symbols: | dentin sialophosphoprotein-related | chr5:25690130-25693160 REVERSE	not assigned.no ontology	35_1
CUST_51936_PI403524517	0.00467215	0.00107558	down	2.98043	-2.98043	-1.57552	0.39129	-1.18423	35_14803	Cluster: Phosphoethanolamine methyltransferase; n=1; Triticum aestivum|Rep: Phosphoethanolamine methyltransferase - Triticum aestivum (Wheat)	UniRef90_Q8VYX1	CHR1V7|COORD:17970116..17972745| phosphoethanolamine N-methyltransferase 2, putative (NMT2)	AT1G48600.1	CHR05V5|COORD:27150431..27146135|protein phosphoethanolamine N-methyltransferase, putative, expressed	LOC_Os05g47540.2	no descriptionhighly similar to ( 745)AT1G48600| Symbols: | phosphoethanolamine N-methyltransferase 2, putative (NMT2) | chr1:17970116-17972745 FORWARDhighly similar to ( 745)PEAM2_ARATHPutative phosphoethanolamine N-methyltransferase 2 - Arabidopsis thaliana (Mouse-ear cress)not assigned not assigned not assigned not assigned not assigned not assigned Cfa UbiE Methyltransf_11 PRK08317 ubiE arsM …	lipid metabolism.Phospholipid synthesis	11_3
CUST_34220_PI399408534	0.00101103	8.85577e-05	down	2.98808	-2.98808	-1.57922	1.36063	-0.218585	35_23788	Cluster: Putative teosinte branched1 protein; n=1; Oryza sativa (japonica cultivar-group)|Rep: Putative teosinte branched1 protein - Oryza sativa (japonica	UniRef90_Q6ESL5	CHR3V7|COORD:6383775..6385276| TCP family transcription factor, putative	AT3G18550.1	CHR09V5|COORD:14566291..14567869|protein teosinte-branched one, putative	LOC_Os09g24480.1	no descriptionvery weakly similar to (99.8)AT3G18550| Symbols: BRC1, TCP12 | TCP family transcription factor, putative | chr3:6383775-6385276 FORWARDTCP	RNA.regulation of transcription.TCP transcription factor family	27_3_29
CUST_6751_PI399408534	0.00547937	0.00167374	down	3.06619	-3.06619	-1.61645	-0.767423	-2.38387	35_14139	Cluster: Zinc finger protein-like; n=1; Oryza sativa (japonica cultivar-group)|Rep: Zinc finger protein-like - Oryza sativa (japonica cultivar-group)	UniRef90_Q5Z9H7	CHR3V7|COORD:604933..605250| zinc finger (C2H2 type) family protein	AT3G02790.1	CHR06V5|COORD:29975870..29976670|protein expressed protein	LOC_Os06g49490.1	no descriptionweakly similar to ( 109)AT3G02790| Symbols: | zinc finger (C2H2 type) family protein | chr3:604933-605250 FORWARD	RNA.regulation of transcription.C2H2 zinc finger family	27_3_11
CUST_24389_PI403524517	0.00617414	0.00223973	down	3.12442	-3.12442	-1.64359	0.133765	-1.50982	35_7078	Cluster: Hypothetical protein P0005H10.38; n=1; Oryza sativa (japonica cultivar-group)|Rep: Hypothetical protein P0005H10.38 - Oryza sativa (japonica cultivar-g	UniRef90_Q5N781	CHR5V7|COORD:1790257..1790695| protease inhibitor/seed storage/lipid transfer protein (LTP) family protein	AT5G05960.1	CHR01V5|COORD:36811667..36810415|protein lipid binding protein, putative, expressed	LOC_Os01g62980.1	no descriptionweakly similar to ( 127)AT5G05960| Symbols: | protease inhibitor/seed storage/lipid transfer protein (LTP) family protein | chr5:1790257-1790695 FORWARDAAI_LTSS Tryp_alpha_amyl PRK07764	misc.protease inhibitor/seed storage/lipid transfer protein (LTP) family protein	26_21
CUST_13496_PI399408534	0.00355585	0.000662821	down	3.1615	-3.1615	-1.66061	0.892841	-0.767768	35_15609	Rep: Os08g0157600 protein - Oryza sativa (japonica cultivar-group)	UniRef90_Q0J7W9	CHR1V7|COORD:33992..37061| LHY (LATE ELONGATED HYPOCOTYL); DNA binding	AT1G01060.3	CHR08V5|COORD:3359386..3367090|protein LHY protein, putative, expressed	LOC_Os08g06110.5	no descriptionvery weakly similar to (63.9)AT1G01060| Symbols: LHY1, LHY | LHY (LATE ELONGATED HYPOCOTYL) | chr1:33992-37061 REVERSE	RNA.regulation of transcription.MYB-related transcription factor family	27_3_26
CUST_29822_PI403524517	0.007097	0.0027382	down	3.18881	-3.18881	-1.67302	1.50089	-0.172125	35_8610	Rep: AML15 - Triticum aestivum (Wheat)	UniRef90_Q6J734	CHR1|COORD:10290026..10294508| RNA recognition motif (RRM)-containing protein, similar to GI:6650523 from (Arabidopsis thaliana)	AT1G29400.2	CHR02V5|COORD:29853368..29861584|protein AML1, putative, expressed	LOC_Os02g48790.4	no descriptionmoderately similar to ( 340)AT1G29400| Symbols: AML5 | AML5 (ARABIDOPSIS MEI2-LIKE PROTEIN 5); RNA binding | chr1:10290379-10293682 REVERSEvery weakly similar to (87.4)TE1_MAIZEProtein terminal ear1 - Zea mays (Maize)not assigned not assigned not assigned not assigned not assigned not assigned not assigned not assigned not assigned not assigned not assigned not assigned not assigned…	cell.division	31_2
CUST_174451_PI403524517	0.00547624	0.00152147	down	3.23225	-3.23225	-1.69254	0.597788	-1.09475	35_48566	0	0		0	0	0	no description	not assigned.unknown	35_2
CUST_32305_PI403524517	0.0140689	0.00732541	down	3.23643	-3.23643	-1.6944	4.70381	3.00941	35_9315	Cluster: OSJNBa0084K11.14 protein; n=1; Oryza sativa (japonica cultivar-group)|Rep: OSJNBa0084K11.14 protein - Oryza sativa (japonica cultivar-group)	UniRef90_Q7XSQ2	CHR1V7|COORD:28576081..28579746| prolyl oligopeptidase	AT1G76140.1	CHR04V5|COORD:27889666..27894515|protein prolyl endopeptidase, putative, expressed	LOC_Os04g47360.1	no descriptionmoderately similar to ( 372)AT1G76140| Symbols: | prolyl oligopeptidase | chr1:28576081-28579746 FORWARDnot assigned not assigned not assigned not assigned not assigned not assigned not assigned not assigned not assigned Peptidase_S9_N COG1505 PtrB PRK07003 Herpes_BLLF1 PRK12323 PRK07764 Gag_spuma PRK12678 SerH infB	protein.degradation.serine protease	29_5_5
CUST_49657_PI403524517	0.00799209	0.00345502	down	3.29656	-3.29656	-1.72096	-0.675894	-2.39686	35_14161	0	0	0	0	0	0	no description	not assigned.unknown	35_2
CUST_12378_PI403524517	0.000327814	1.41828e-05	down	3.30457	-3.30457	-1.72446	-0.600272	-2.32473	35_3526	Rep: OSIGBa0092M08.2 protein - Oryza sativa (Rice)	UniRef90_Q01I50	CHR3V7|COORD:19998738..19999181| protease inhibitor/seed storage/lipid transfer protein (LTP) family protein	AT3G53980.2	CHR04V5|COORD:20356070..20357097|protein lipid binding protein, putative, expressed	LOC_Os04g33920.1	no descriptionweakly similar to ( 134)AT5G05960| Symbols: | protease inhibitor/seed storage/lipid transfer protein (LTP) family protein | chr5:1790257-1790695 FORWARDAAI_LTSS Tryp_alpha_amyl	misc.protease inhibitor/seed storage/lipid transfer protein (LTP) family protein	26_21
CUST_6764_PI399408534	0.00836949	0.00368583	down	3.3972	-3.3972	-1.76435	-0.917143	-2.68149	35_14138	Cluster: Zinc finger protein-like; n=1; Oryza sativa (japonica cultivar-group)|Rep: Zinc finger protein-like - Oryza sativa (japonica cultivar-group)	UniRef90_Q5Z9H7	CHR5V7|COORD:5379519..5379833| zinc finger (C2H2 type) family protein	AT5G16470.1	CHR06V5|COORD:29975870..29976670|protein expressed protein	LOC_Os06g49490.1	no descriptionweakly similar to ( 137)AT3G02790| Symbols: | zinc finger (C2H2 type) family protein | chr3:604933-605250 FORWARDnot assigned not assigned not assigned not assigned not assigned not assigned not assigned not assigned not assigned not assigned not assigned not assigned not assigned not assigned not assigned not assigned TT_ORF1 Protamine_P1 DUF1777	RNA.regulation of transcription.C2H2 zinc finger family	27_3_11
CUST_12376_PI403524517	0.000354377	1.83999e-05	down	3.47498	-3.47498	-1.797	-0.556579	-2.35358	35_3525	Rep: OSIGBa0092M08.2 protein - Oryza sativa (Rice)	UniRef90_Q01I50	CHR3V7|COORD:19998738..19999181| protease inhibitor/seed storage/lipid transfer protein (LTP) family protein	AT3G53980.2	CHR04V5|COORD:20356070..20357097|protein lipid binding protein, putative, expressed	LOC_Os04g33920.1	no descriptionweakly similar to ( 135)AT5G05960| Symbols: | protease inhibitor/seed storage/lipid transfer protein (LTP) family protein | chr5:1790257-1790695 FORWARDAAI_LTSS Tryp_alpha_amyl	misc.protease inhibitor/seed storage/lipid transfer protein (LTP) family protein	26_21
CUST_94412_PI403524517	0.00146255	0.000167251	down	3.48863	-3.48863	-1.80266	1.73753	-0.0651279	35_26987	Cluster: Iron transporter Fe2; n=2; Oryza sativa (japonica cultivar-group)|Rep: Iron transporter Fe2 - Oryza sativa (japonica cultivar-group)	UniRef90_Q7XJ42	CHR3V7|COORD:4051957..4053163| ZIP1 (ZINC TRANSPORTER 1 PRECURSOR); zinc ion transporter	AT3G12750.1	CHR07V5|COORD:7392790..7396019|protein ZIP zinc/iron transport family protein, expressed	LOC_Os07g12890.2	no descriptionvery weakly similar to (98.6)AT3G12750| Symbols: ZIP1 | ZIP1 (ZINC TRANSPORTER 1 PRECURSOR); zinc ion transporter | chr3:4051957-4053163 REVERSEnot assigned Zip	transport.metal	34_12
CUST_23719_PI403524517	0.0157925	0.00837654	down	3.52078	-3.52078	-1.8159	4.98366	3.16776	35_6893	Cluster: OSJNBa0084K11.14 protein; n=1; Oryza sativa (japonica cultivar-group)|Rep: OSJNBa0084K11.14 protein - Oryza sativa (japonica cultivar-group)	UniRef90_Q7XSQ2	CHR1V7|COORD:28576081..28579746| prolyl oligopeptidase	AT1G76140.1	CHR04V5|COORD:27889666..27894515|protein prolyl endopeptidase, putative, expressed	LOC_Os04g47360.1	no descriptionmoderately similar to ( 233)AT1G76140| Symbols: | prolyl oligopeptidase | chr1:28576081-28579746 FORWARDnot assigned COG1505 Peptidase_S9	protein.degradation	29_5
CUST_9727_PI404877155	0.0221555	0.0132882	down	3.67276	-3.67276	-1.87686	1.01647	-0.860393	Contig347_s_at	chlorophyll a/b-binding protein WCAB precursor [Triticum aestivum]	AAB18209.1	chlorophyll A-B binding protein / LHCII type I (LHB1B2)	At2g34420.1	protein Chlorophyll A-B binding protein, putative	Os01g52240	NONE	PS.lightreaction.photosystem II.LHC-II	1_01_01_01
CUST_16953_PI404877155	0.0140234	0.00722183	down	3.79916	-3.79916	-1.92568	-0.74722	-2.6729	HR01I06u_at	0	0	0	0	0	0	zinc finger (C2H2 type)	RNA.regulation of transcription.C2H2 zinc finger family	27_3_11
CUST_1310_PI403524517	0.0335865	0.0232899	down	3.83602	-3.83602	-1.93961	1.33464	-0.604966	35_347	Cluster: Acid beta-fructofuranosidase precursor; n=1; Triticum aestivum|Rep: Acid beta-fructofuranosidase precursor - Triticum aestivum (Wheat)	UniRef90_Q575T1	CHR1V7|COORD:23203614..23207180| beta-fructosidase (BFRUCT3) / beta-fructofuranosidase / invertase, vacuolar	AT1G62660.1	CHR02V5|COORD:343057..347196|protein beta-fructofuranosidase 1 precursor, putative, expressed	LOC_Os02g01590.1	no descriptionhighly similar to ( 541)AT1G62660| Symbols: | beta-fructosidase (BFRUCT3) / beta-fructofuranosidase / invertase, vacuolar | chr1:23203614-23207180 FORWARDhighly similar to ( 627)INV1_MAIZEBeta-fructofuranosidase 1 precursor - Zea mays (Maize)not assigned Glyco_32 Glyco_hydro_32N SacC Glyco_hydro_32C	major CHO metabolism.degradation.sucrose.invertases.vacuolar	2_2_1_3_3
CUST_54848_PI403524517	0.000292761	1.06847e-05	down	3.90002	-3.90002	-1.96348	0.565843	-1.39764	35_15610	0	0	0	0	0	0	no description	not assigned.unknown	35_2
CUST_1833_PI403524517	0.0171374	0.0094652	down	3.94564	-3.94564	-1.98026	1.05772	-0.922536	35_486	Cluster: Chlorophyll a-b binding protein 3C, chloroplast precursor; n=24; Eukaryota|Rep: Chlorophyll a-b binding protein 3C, chloroplast precursor - Solanum	UniRef90_P07369	CHR2V7|COORD:14531897..14532697| LHB1B1 (Photosystem II light harvesting complex gene 1.4); chlorophyll binding	AT2G34430.1	CHR01V5|COORD:30357845..30358901|protein chlorophyll a-b binding protein 2, chloroplast precursor, putative, expressed	LOC_Os01g52240.1	no descriptionmoderately similar to ( 354)AT2G34420| Symbols: LHCB1.5, LHB1B2 | LHB1B2 (Photosystem II light harvesting complex gene 1.5); chlorophyll binding | chr2:14529795-14530592 REVERSEmoderately similar to ( 377)CB24_TOBACChlorophyll a-b binding protein 40, chloroplast precursor - Nicotiana tabacum (Common tobacco)Chloroa_b-bind	PS.lightreaction.photosystem II.LHC-II	1_1_1_1
CUST_119729_PI403524517	0.00129908	0.000123271	down	4.07666	-4.07666	-2.02739	2.8428	0.815413	35_33868	0	0		0	0	0	no description	not assigned.unknown	35_2
CUST_77307_PI403524517	0.0038369	0.000759398	down	4.1182	-4.1182	-2.04202	3.24422	1.2022	35_22157	Cluster: Os01g0961000 protein; n=2; Oryza sativa (japonica cultivar-group)|Rep: Os01g0961000 protein - Oryza sativa (japonica cultivar-group)	UniRef90_Q0JFU4	0	0	CHR01V5|COORD:42696618..42697213|protein expressed protein	LOC_Os01g73024.1	no description	not assigned.unknown	35_2
CUST_13448_PI399408534	0.000562606	3.66015e-05	down	4.21582	-4.21582	-2.07581	0.386261	-1.68955	35_15611	Rep: Os08g0157600 protein - Oryza sativa (japonica cultivar-group)	UniRef90_Q0J7W9	CHR1V7|COORD:33992..37061| LHY (LATE ELONGATED HYPOCOTYL); DNA binding	AT1G01060.3	CHR08V5|COORD:3359386..3367090|protein LHY protein, putative, expressed	LOC_Os08g06110.1	no descriptionmoderately similar to ( 273)AT1G01060| Symbols: LHY1, LHY | LHY (LATE ELONGATED HYPOCOTYL) | chr1:33992-37061 REVERSEnot assigned not assigned Myb_DNA-binding SANT	RNA.regulation of transcription.MYB-related transcription factor family	27_3_26
CUST_89068_PI403524517	0.00497921	0.00124783	down	4.31858	-4.31858	-2.11056	4.35752	2.24696	35_25480	Rep: Putative zinc transporter OsZIP2 - Oryza sativa (Rice)	UniRef90_Q7Y247	CHR1V7|COORD:1545257..1547708| ZIP5 (ZINC TRANSPORTER 5 PRECURSOR); cation transporter	AT1G05300.1	CHR05V5|COORD:23133227..23136097|protein zinc transporter 1 precursor, putative, expressed	LOC_Os05g39560.1	no descriptionweakly similar to ( 134)AT1G05300| Symbols: ZIP5 | ZIP5 (ZINC TRANSPORTER 5 PRECURSOR); cation transporter | chr1:1546160-1547708 REVERSEnot assigned Zip	transport.metal	34_12
CUST_10158_PI404877155	0.0001286	3.75476e-06	down	4.68847	-4.68847	-2.22912	0.274193	-1.95492	Contig3873_at	putative LHY protein [Oryza sativa (japonica cultivar-group)]	BAC99516.1	myb family transcription factor	At1g01060.1	protein expressed protein	Os08g06110	NONE	RNA.regulation of transcription.MYB-related transcription factor family	27_3_26
CUST_1705_PI403524517	0.0161894	0.00874465	down	4.78634	-4.78634	-2.25892	1.28183	-0.97709	35_450	Cluster: Chlorophyll a-b binding protein 3C, chloroplast precursor; n=24; Eukaryota|Rep: Chlorophyll a-b binding protein 3C, chloroplast precursor - Solanum	UniRef90_P07369	CHR2V7|COORD:14529795..14530592| LHB1B2 (Photosystem II light harvesting complex gene 1.5); chlorophyll binding	AT2G34420.1	CHR09V5|COORD:10844689..10846155|protein chlorophyll a-b binding protein 1, chloroplast precursor, putative, expressed	LOC_Os09g17740.1	no descriptionmoderately similar to ( 452)AT2G34420| Symbols: LHCB1.5, LHB1B2 | LHB1B2 (Photosystem II light harvesting complex gene 1.5); chlorophyll binding | chr2:14529795-14530592 REVERSEmoderately similar to ( 496)CB21_WHEATChlorophyll a-b binding protein, chloroplast precursor - Triticum aestivum (Wheat)Chloroa_b-bind	PS.lightreaction.photosystem II.LHC-II	1_1_1_1
CUST_85175_PI403524517	0.0368854	0.0259364	down	5.043	-5.043	-2.33428	1.32525	-1.00903	35_24403	0	0	0	0	CHR01V5|COORD:40163488..40164101|protein protease inhibitor/seed storage/LTP family protein, expressed	LOC_Os01g68580.1	no description	not assigned.unknown	35_2
CUST_13436_PI399408534	0.000106763	2.68189e-06	down	5.07733	-5.07733	-2.34407	0.353178	-1.99089	35_15612	Rep: Os08g0157600 protein - Oryza sativa (japonica cultivar-group)	UniRef90_Q0J7W9	CHR2V7|COORD:19253074..19255786| CCA1 (CIRCADIAN CLOCK ASSOCIATED 1); transcription factor	AT2G46830.1	CHR08V5|COORD:3359386..3367090|protein LHY protein, putative, expressed	LOC_Os08g06110.5	no descriptionvery weakly similar to (93.2)AT2G46830| Symbols: CCA1 | CCA1 (CIRCADIAN CLOCK ASSOCIATED 1); transcription factor | chr2:19253965-19255786 FORWARD	RNA.regulation of transcription.MYB-related transcription factor family	27_3_26
CUST_10162_PI404877155	0.0003257	1.26793e-05	down	5.14995	-5.14995	-2.36456	0.385842	-1.97872	Contig3875_s_at	putative LHY protein [Oryza sativa (japonica cultivar-group)]	BAC99516.1	myb family transcription factor	At1g01060.1	protein expressed protein	Os08g06110	NONE	RNA.regulation of transcription.MYB-related transcription factor family	27_3_26
CUST_1681_PI403524517	0.00746631	0.00296836	down	5.30381	-5.30381	-2.40703	1.938	-0.469034	35_444	Cluster: Chlorophyll a-b binding protein 3C, chloroplast precursor; n=24; Eukaryota|Rep: Chlorophyll a-b binding protein 3C, chloroplast precursor - Solanum	UniRef90_P07369	CHR2V7|COORD:14529795..14530592| LHB1B2 (Photosystem II light harvesting complex gene 1.5); chlorophyll binding	AT2G34420.1	CHR01V5|COORD:23934196..23935404|protein chlorophyll a-b binding protein 2, chloroplast precursor, putative, expressed	LOC_Os01g41710.1	no descriptionmoderately similar to ( 440)AT2G34420| Symbols: LHCB1.5, LHB1B2 | LHB1B2 (Photosystem II light harvesting complex gene 1.5); chlorophyll binding | chr2:14529795-14530592 REVERSEmoderately similar to ( 482)CB21_WHEATChlorophyll a-b binding protein, chloroplast precursor - Triticum aestivum (Wheat)Chloroa_b-bind	PS.lightreaction.photosystem II.LHC-II	1_1_1_1
CUST_23933_PI399408534	0.0219741	0.0129385	down	5.77382	-5.77382	-2.52953	1.24066	-1.28886	35_27247	Cluster: MADS-box transcription factor TaAGL42; n=1; Triticum aestivum|Rep: MADS-box transcription factor TaAGL42 - Triticum aestivum (Wheat)	UniRef90_Q1G167	CHR4V7|COORD:12023957..12027432| AGL19 (AGAMOUS-LIKE 19); transcription factor	AT4G22950.1	CHR01V5|COORD:40671221..40691433|protein MADS-box transcription factor 8, putative, expressed	LOC_Os01g69850.1	no descriptionvery weakly similar to (90.1)AT4G22950| Symbols: GL19, AGL19 | AGL19 (AGAMOUS-LIKE 19); transcription factor | chr4:12023957-12027432 REVERSEvery weakly similar to (94.0)MAD50_ORYSAnot assigned not assigned MADS_MEF2_like MADS MADS MADS_SRF_like SRF-TF ARG80	RNA.regulation of transcription.MADS box transcription factor family	27_3_24
CUST_116187_PI403524517	0.000696486	4.91438e-05	down	5.78808	-5.78808	-2.53308	2.31589	-0.217193	35_32942	Cluster: Putative glutathione S-transferase OsGSTF3; n=2; Oryza sativa (japonica cultivar-group)|Rep: Putative glutathione S-transferase OsGSTF3 - Oryza sativa	UniRef90_Q9FUD8	CHR3V7|COORD:735078..735884| ATGSTF11 (GLUTATHIONE S-TRANSFERASE F11); glutathione transferase	AT3G03190.1	CHR03V5|COORD:1935080..1933783|protein glutathione S-transferase, putative, expressed	LOC_Os03g04260.1	no descriptionweakly similar to ( 107)AT3G03190| Symbols: ATGSTF6, ATGSTF11 | ATGSTF11 (GLUTATHIONE S-TRANSFERASE F11); glutathione transferase | chr3:735078-735884 FORWARDvery weakly similar to (80.9)GSTF1_TOBACGlutathione S-transferase PARB - Nicotiana tabacum (Common tobacco)not assigned not assigned GST_C_Phi GST_C GST_C_family GST_C_GTT2_like GST_C_Ure2p_like Gst 2OG-FeII_Oxy	misc.glutathione S transferases	26_9
CUST_61453_PI403524517	1.43947e-05	1.05071e-07	down	5.87337	-5.87337	-2.55419	2.07512	-0.47907	35_17542	Cluster: Serine O-acetyltransferase family protein, expressed; n=3; Oryza sativa (japonica cultivar-group)|Rep: Serine O-acetyltransferase family protein, expre	UniRef90_Q10S58	CHR2V7|COORD:7675320..7677308| AtSerat3;1 (SERINE ACETYLTRANSFERASE-106); acetyltransferase/ serine O-acetyltransferase	AT2G17640.1	CHR03V5|COORD:1876420..1871935|protein serine acetyltransferase 2, putative, expressed	LOC_Os03g04140.1	no descriptionmoderately similar to ( 383)AT2G17640| Symbols: SAT-106, AtSerat3;1 | AtSerat3;1 (SERINE ACETYLTRANSFERASE-106); acetyltransferase/ serine O-acetyltransferase | chr2:7675320-7677308 REVERSEnot assigned cysE CysE SATase_N PRK10191 WbbJ PRK05289 PaaY LbetaH LpxA DapD PRK10502	amino acid metabolism.synthesis.serine-glycine-cysteine group.cysteine.SAT	13_1_5_3_2
CUST_29677_PI403524517	0.0196556	0.0113821	down	6.07182	-6.07182	-2.60213	6.37545	3.77332	35_8572	Rep: Glycine-rich protein - Oryza sativa (Rice)	UniRef90_O22384	CHR2V7|COORD:9272557..9273396| ATGRP7 (COLD, CIRCADIAN RHYTHM, AND RNA BINDING 2); RNA binding / double-stranded DNA binding / single-stranded DNA	AT2G21660.1	CHR03V5|COORD:26409256..26410490|protein glycine-rich RNA-binding protein 2, putative, expressed	LOC_Os03g46770.1	no descriptionweakly similar to ( 134)AT2G21660| Symbols: GR-RBP7, CCR2, ATGRP7 | ATGRP7 (COLD, CIRCADIAN RHYTHM, AND RNA BINDING 2); RNA binding | chr2:9272557-9273396 REVERSEweakly similar to ( 136)GRP1_SINALGlycine-rich RNA-binding protein GRP1A - Sinapis alba (White mustard) (Brassica hirta)not assigned not assigned not assigned not assigned not assigned not assigned not assigned not assigned…	RNA.RNA binding	27_4
CUST_5418_PI404877155	0.0178495	0.0101191	down	6.09434	-6.09434	-2.60747	6.29749	3.69002	Contig17116_at	glycine-rich RNA-binding protein - rice emb|CAA05728.1| OsGRP1 [Oryza sativa (japonica cultivar-group)]	T04346	glycine-rich RNA-binding protein (GRP7)	At2g21660.1	protein retrotransposon protein, putative, Ty1-copia sub-class	Os03g46770	glycine-rich RNA-binding protein 7	RNA.RNA binding	27_4
CUST_15664_PI404877155	0.00635792	0.00238229	down	6.53586	-6.53586	-2.70838	2.40384	-0.30454	Contig949_at	chlorophyll a/b-binding protein WCAB precursor [Triticum aestivum]	AAB18209.1	chlorophyll A-B binding protein / LHCII type I (LHB1B2)	At2g34420.1	protein Chlorophyll A-B binding protein, putative	Os01g52240	LHCB1.4;chlorophyll A-B binding protein / LHCII type I (LHB1B1), identical to photosystem II type I chlorophyll a/b binding protein (Arabidopsis thaliana) GI:16366	PS.lightreaction.photosystem II.LHC-II	1_01_01_01
CUST_718_PI403524517	0.00547937	0.00175374	down	6.6649	-6.6649	-2.73658	2.51188	-0.224699	35_189	Cluster: Chlorophyll a-b binding protein 3C, chloroplast precursor; n=24; Eukaryota|Rep: Chlorophyll a-b binding protein 3C, chloroplast precursor - Solanum	UniRef90_P07369	CHR2V7|COORD:14529795..14530592| LHB1B2 (Photosystem II light harvesting complex gene 1.5); chlorophyll binding	AT2G34420.1	CHR01V5|COORD:30357845..30358901|protein chlorophyll a-b binding protein 2, chloroplast precursor, putative, expressed	LOC_Os01g52240.1	no descriptionmoderately similar to ( 441)AT2G34420| Symbols: LHCB1.5, LHB1B2 | LHB1B2 (Photosystem II light harvesting complex gene 1.5); chlorophyll binding | chr2:14529795-14530592 REVERSEmoderately similar to ( 485)CB21_WHEATChlorophyll a-b binding protein, chloroplast precursor - Triticum aestivum (Wheat)Chloroa_b-bind	PS.lightreaction.photosystem II.LHC-II	1_1_1_1
CUST_5761_PI404877155	0.000354377	1.89691e-05	down	6.73473	-6.73473	-2.75162	2.61827	-0.133353	Contig17779_at	putative lectin-like protein kinase [Oryza sativa (japonica cultivar-group)]	BAC79698.1	lectin protein kinase, putative	At5g55830.1	protein Protein kinase domain, putative	Os07g38250	lectin protein kinase, putative, similar to receptor lectin kinase 3 (Arabidopsis thaliana) gi:4100060:gb:AAD00733; contains protein kinase domain, Pfam:PF00069; contains legume lectins alpha and beta domains, Pfam:PF00138 and Pfam:PF00139	signalling.receptor kinases.legume-lectin	30_2_19
CUST_19071_PI399408534	0.0324127	0.0221605	down	7.26376	-7.26376	-2.86072	1.74821	-1.11251	35_15412	Cluster: High molecular mass early light-inducible protein HV58, chloroplast precursor; n=1; Hordeum vulgare|Rep: High molecular mass early light-inducible prot	UniRef90_P14895	CHR3V7|COORD:8084635..8085452| ELIP1 (EARLY LIGHT-INDUCABLE PROTEIN); chlorophyll binding	AT3G22840.1	CHR01V5|COORD:8058660..8059710|protein early light-induced protein, chloroplast precursor, putative, expressed	LOC_Os01g14410.1	no descriptionweakly similar to ( 142)AT3G22840| Symbols: ELIP, ELIP1 | ELIP1 (EARLY LIGHT-INDUCABLE PROTEIN); chlorophyll binding | chr3:8084635-8085452 REVERSEweakly similar to ( 198)ELI5_HORVUHigh molecular mass early light-inducible protein HV58, chloroplast precursor - Hordeum vulgare (Barley)	signalling.light	30_11
CUST_122210_PI403524517	0.000734803	5.38336e-05	down	7.62576	-7.62576	-2.93088	2.46397	-0.466911	35_34494	0	0		0	0	0	no description	not assigned.unknown	35_2
CUST_104359_PI403524517	0.00256261	0.000380339	down	7.67893	-7.67893	-2.9409	3.15572	0.214815	35_29742	0	0	CHR2V7|COORD:12565233..12569245| splicing factor PWI domain-containing protein	AT2G29210.1	CHR08V5|COORD:16625031..16633162|protein transposon protein, putative, CACTA, En/Spm sub-class	LOC_Os08g27460.1	no description	not assigned.unknown	35_2
CUST_103943_PI403524517	0.000995608	8.23617e-05	down	9.99164	-9.99164	-3.32072	2.35151	-0.969215	35_29630	Cluster: P0696G06.26 protein; n=1; Oryza sativa (japonica cultivar-group)|Rep: P0696G06.26 protein - Oryza sativa (japonica cultivar-group)	UniRef90_Q8L419	CHR5V7|COORD:14502021..14502572| similar to unknown protein [Arabidopsis thaliana] (TAIR:AT5G36710.1); similar to conserved hypothetical protein [Medicago	AT5G36800.1	CHR05V5|COORD:24961427..24962434|protein expressed protein	LOC_Os05g43140.1	no descriptionweakly similar to ( 113)AT5G36710| Symbols: | similar to unknown protein [Arabidopsis thaliana] (TAIR:AT5G36800.1); similar to conserved hypothetical protein [Medicago truncatula] (GB:ABE78001.1) | chr5:14442721-14443272 REVERSE	not assigned.unknown	35_2
CUST_75622_PI403524517	1.79796e-05	2.62476e-07	down	10.4635	-10.4635	-3.38729	3.37732	-0.00996967	35_21678	Rep: Blr0521 protein - Bradyrhizobium japonicum	UniRef90_Q89X06	CHR1V7|COORD:11399903..11405702| actin binding	AT1G31810.1	CHR06V5|COORD:12781501..12780812|protein loricrin, putative	LOC_Os06g22050.1	no descriptionnot assigned PRK12323 PRK07764 PRK07003	not assigned.unknown	35_2
CUST_14346_PI403524517	0.000474526	2.81526e-05	down	10.7512	-10.7512	-3.42642	2.7514	-0.675021	35_4117	Cluster: Hypothetical protein P0505A04.26; n=1; Oryza sativa (japonica cultivar-group)|Rep: Hypothetical protein P0505A04.26 - Oryza sativa (japonica cultivar-g	UniRef90_Q67VL6	CHR3V7|COORD:12354988..12355323| similar to unknown protein [Arabidopsis thaliana] (TAIR:AT5G24920.1); similar to At5g57685 [Medicago truncatula]	AT3G30725.1	CHR06V5|COORD:25654527..25655233|protein expressed protein	LOC_Os06g42660.1	no descriptionvery weakly similar to (55.1)AT2G24762| Symbols: | similar to GDU1 (GLUTAMINE DUMPER 1) [Arabidopsis thaliana] (TAIR:AT4G31730.1); similar to At5g57685 [Medicago truncatula] (GB:ABE81292.1) | chr2:10566558-10567028 FORWARDnot assigned not assigned	not assigned.unknown	35_2
CUST_1518_PI403524517	0.00575519	0.00190439	down	11.201	-11.201	-3.48555	1.78458	-1.70097	35_400	Cluster: Chlorophyll a-b binding protein 3C, chloroplast precursor; n=24; Eukaryota|Rep: Chlorophyll a-b binding protein 3C, chloroplast precursor - Solanum	UniRef90_P07369	CHR2V7|COORD:14529795..14530592| LHB1B2 (Photosystem II light harvesting complex gene 1.5); chlorophyll binding	AT2G34420.1	CHR01V5|COORD:23934196..23935404|protein chlorophyll a-b binding protein 2, chloroplast precursor, putative, expressed	LOC_Os01g41710.1	no descriptionmoderately similar to ( 467)AT2G34420| Symbols: LHCB1.5, LHB1B2 | LHB1B2 (Photosystem II light harvesting complex gene 1.5); chlorophyll binding | chr2:14529795-14530592 REVERSEhighly similar to ( 503)CB21_WHEATChlorophyll a-b binding protein, chloroplast precursor - Triticum aestivum (Wheat)Chloroa_b-bind	PS.lightreaction.photosystem II.LHC-II	1_1_1_1
CUST_10505_PI404877155	0.00617414	0.0022542	down	11.4473	-11.4473	-3.51693	1.83062	-1.68632	Contig422_at	chlorophyll a/b-binding protein WCAB precursor [Triticum aestivum]	AAB18209.1	chlorophyll A-B binding protein / LHCII type I (LHB1B2)	At2g34420.1	protein Chlorophyll A-B binding protein, putative	Os01g41710	NONE	PS.lightreaction.photosystem II.LHC-II	1_01_01_01
CUST_131580_PI403524517	0.0047706	0.00117234	down	12.114	-12.114	-3.5986	5.9672	2.3686	35_36952	Rep: OSJNBa0079F16.17 protein - Oryza sativa (Rice)	UniRef90_Q7X867	CHR2V7|COORD:594654..595809| ATPP2-B2 (Phloem protein 2-B2)	AT2G02250.1	CHR04V5|COORD:11869961..11873819|protein expressed protein	LOC_Os04g21130.1	no description	not assigned.unknown	35_2
CUST_47944_PI403524517	0.00547937	0.00178646	down	37.3105	-37.3105	-5.22151	5.19571	-0.0258007	35_13711	Rep: AT4g05320/C17L7_240 - Arabidopsis thaliana (Mouse-ear cress)	UniRef90_Q93ZJ0	CHR5V7|COORD:6973317..6974465| UBQ4 (ubiquitin 4); protein binding	AT5G20620.1	CHR06V5|COORD:28400733..28403579|protein polyubiquitin containing 7 ubiquitin monomers, putative, expressed	LOC_Os06g46770.3	no descriptionmoderately similar to ( 443)AT5G03240| Symbols: UBQ3 | UBQ3 (POLYUBIQUITIN 3); protein binding | chr5:771975-772895 REVERSEweakly similar to ( 150)UBIQ_WHEATUbiquitin - Triticum aestivum (Wheat)not assigned not assigned not assigned not assigned not assigned not assigned not assigned not assigned not assigned Ubiquitin ubiquitin UBQ Nedd8 UBL AN1_N RAD23_N Scythe_N UBQ parkin_N Fubi…	protein.degradation.ubiquitin.ubiquitin	29_5_11_1
CUST_35889_PI403524517	1.43947e-05	8.5155e-08	down	55.7597	-55.7597	-5.80115	5.46347	-0.337678	35_10349	Cluster: Hypothetical protein OSJNBb0033N16.9; n=2; Oryza sativa|Rep: Hypothetical protein OSJNBb0033N16.9 - Oryza sativa (Rice)	UniRef90_Q9AUR9	CHR3V7|COORD:16581759..16583887| GRIK1 (GEMINIVIRUS REP INTERACTING KINASE 1); kinase	AT3G45240.2	CHR03V5|COORD:28665388..28657759|protein serine/threonine-protein kinase ssp1, putative, expressed	LOC_Os03g50330.1	no descriptionweakly similar to ( 147)AT3G45240| Symbols: GRIK1 | GRIK1 (GEMINIVIRUS REP INTERACTING KINASE 1); kinase | chr3:16581759-16583887 REVERSEvery weakly similar to (66.2)SAPK9_ORYSAnot assigned not assigned not assigned not assigned not assigned not assigned not assigned not assigned not assigned not assigned not assigned not assigned not assigned not assigned not assigned not assigned …	protein.postranslational modification	29_4
CUST_338_PI399407379	0.000222235	7.20995e-06	down	68.7742	-68.7742	-6.1038	3.54589	-2.5579	HvNCED1
CUST_33682_PI403524517	0.00542329	0.0014119	down	73.4642	-73.4642	-6.19897	4.29122	-1.90775	35_9708	0	0	0	0	CHR01V5|COORD:26415183..26414420|protein expressed protein	LOC_Os01g45914.1	no description	not assigned.unknown	35_2
CUST_85581_PI403524517	4.72913e-05	9.20512e-07	down	118.9	-118.9	-6.89361	6.99104	0.0974288	35_24514	Cluster: Protein kinase domain containing protein; n=1; Oryza sativa (japonica cultivar-group)|Rep: Protein kinase domain containing protein - Oryza sativa (jap	UniRef90_Q2QQC1	CHR5V7|COORD:19396029..19398284| protein kinase, putative	AT5G47850.1	CHR12V5|COORD:18956069..18958083|protein protein kinase domain containing protein	LOC_Os12g31560.1	no descriptionweakly similar to ( 106)AT5G47850| Symbols: | protein kinase, putative | chr5:19396029-19398284 REVERSEweakly similar to ( 105)CRI4_MAIZEPutative receptor protein kinase CRINKLY4 precursor - Zea mays (Maize)not assigned not assigned not assigned not assigned Pkinase S_TKc S_TKc PTKc_EphR	protein.postranslational modification.kinase.receptor like cytoplasmatic kinase VII	29_4_1_57
CUST_77510_PI403524517	4.26633e-05	7.26626e-07	down	131.912	-131.912	-7.04343	6.58056	-0.462879	35_22213	Rep: OSIGBa0131J24.2 protein - Oryza sativa (Rice)	UniRef90_Q01MU1	CHR4V7|COORD:8023559..8025538| WRNEXO (WERNER SYNDROME-LIKE EXONUCLEASE); 3'-5' exonuclease/ nucleic acid binding	AT4G13870.2	CHR04V5|COORD:1826738..1822597|protein Werner syndrome ATP-dependent helicase, putative, expressed	LOC_Os04g03990.1	no descriptionvery weakly similar to (79.0)AT4G13870| Symbols: WRNEXO, ATWRNEXO, WEX, ATWEX | WRNEXO (WERNER SYNDROME-LIKE EXONUCLEASE); 3'-5' exonuclease/ nucleic acid binding | chr4:8023559-8025538 REVERSEnot assigned	DNA.unspecified	28_99

## Sheet: S_Tab_3_WT vs int-c shade
# Notes : Created from Advanced Analysis operation: significance Analysis.
#Entitylist : Fold change >= 2.0_WT vs Int-c_shade
#Interpretation : WT vs Int-c_shade (Non-averaged)							DEGs Wt vs int-c shading conditions
#Experiment: Int-c_CS							906 DEGs
#corrected p-value cut-off:0.05							226 up
#Selected Test : Moderated T-Test							680 down
#p-value computation: Asymptotic
#Multiple Testing Correction: Benjamini-Hochberg
#
# Technology : Agilent.SingleColor.28827
# Owner : gxuser
# Created On : Tue Nov 13 13:18:29 CET 2018
ProbeName	p (Corr)	p	Regulation	FC (abs)	FC	Log FC	[WT_shade](normalized)	[int-c_shade](normalized)	Harvest assembly ID	PROT_SEQ_DESC	PROT_SEQ_ID	ATH_SEQ_DESC	ATH_SEQ_ID	RICE_SEQ_DESC	RICE_SEQ_ID	MAPMAN DESCRIPTION	FUNCAT	BINCODE
CUST_1366_PI403524517	0.000545165	3.66032e-05	down	37.3188	-37.3188	-5.22183	1.21345	-4.00838	35_361	Rep: Stress responsive protein - Triticum aestivum (Wheat)	UniRef90_Q4U0C9	CHR2V7|COORD:16310505..16312414| hydroxyproline-rich glycoprotein family protein	AT2G39050.1	CHR07V5|COORD:29007178..29008250|protein stress responsive protein, putative, expressed	LOC_Os07g48500.1	no descriptionmoderately similar to ( 214)AT2G39050| Symbols: | hydroxyproline-rich glycoprotein family protein | chr2:16310505-16312414 FORWARD	not assigned.no ontology.hydroxyproline rich proteins	35_1_41
CUST_100546_PI403524517	0.0145271	0.00994584	up	2.0811	2.0811	1.05735	-0.817657	0.239691	35_28697	Cluster: RuBisCO large subunit-binding protein subunit alpha, chloroplast precursor; n=2; BEP clade|Rep: RuBisCO large subunit-binding protein subunit alpha, ch	UniRef90_P08823	CHR2V7|COORD:11933680..11936261| CPN60A (chloroplast / 60 kDa chaperonin alpha subunit); ATP binding / protein binding / unfolded protein binding	AT2G28000.1	CHR12V5|COORD:10290980..10295325|protein ruBisCO large subunit-binding protein subunit alpha, chloroplast precursor, putative, expressed	LOC_Os12g17910.1	no descriptionmoderately similar to ( 233)AT2G28000| Symbols: CH-CPN60A, SLP, CPN60A | CPN60A (chloroplast / 60 kDa chaperonin alpha subunit); ATP binding / protein binding / unfolded protein binding | chr2:11933680-11936261 FORWARDmoderately similar to ( 245)RUBA_WHEATRuBisCO large subunit-binding protein subunit alpha, chloroplast precursor - Triticum aestivum (Wheat)not assigned not assigned n…	protein.folding	29_6
CUST_111870_PI403524517	0.0149716	0.0103796	up	2.03845	2.03845	1.02747	-0.807272	0.220202	35_31759	Cluster: Ternary complex factor MIP1, putative, expressed; n=2; Oryza sativa (japonica cultivar-group)|Rep: Ternary complex factor MIP1, putative, expressed - O	UniRef90_Q10PH6	CHR5V7|COORD:26592331..26595541| similar to unknown protein [Arabidopsis thaliana] (TAIR:AT2G23700.1); similar to Os03g0769000 [Oryza sativa (japonica	AT5G66600.1	CHR03V5|COORD:7067305..7071613|protein ternary complex factor MIP1, putative, expressed	LOC_Os03g13130.2	no descriptionweakly similar to ( 170)AT5G66600| Symbols: | similar to unknown protein [Arabidopsis thaliana] (TAIR:AT2G23700.1); similar to Os03g0769000 [Oryza sativa (japonica cultivar-group)] (GB:NP_001051393.1); similar to hypothetical protein [Oryza sativa (japonica cultivar-group)] (GB:AAR87323.1); similar to ternary complex factor MIP1, putative, expressed [Oryza sativa (japonica cultivar-…	not assigned.unknown	35_2
CUST_53663_PI403524517	0.0283462	0.0242802	down	2.02706	-2.02706	-1.01939	1.57586	0.556475	35_15269	Cluster: Iron/ascorbate-dependent oxidoreductase; n=1; Hordeum vulgare|Rep: Iron/ascorbate-dependent oxidoreductase - Hordeum vulgare (Barley)	UniRef90_Q7XJ26	CHR1V7|COORD:18283268..18284541| oxidoreductase, 2OG-Fe(II) oxygenase family protein	AT1G49390.1	CHR06V5|COORD:3895491..3897782|protein iron/ascorbate-dependent oxidoreductase, putative, expressed	LOC_Os06g08041.1	no descriptionvery weakly similar to (94.4)AT1G49390| Symbols: | oxidoreductase, 2OG-Fe(II) oxygenase family protein | chr1:18283268-18284541 FORWARDvery weakly similar to (66.2)LDOX_MALDOLeucoanthocyanidin dioxygenase - Malus domestica (Apple) (Malus sylvestris)not assigned	secondary metabolism.flavonoids.flavonols	16_8_4
CUST_50980_PI403524517	0.00610642	0.00268852	down	14.6496	-14.6496	-3.87279	3.1232	-0.749593	35_14538	Rep: Dehydrin DHN2 - Hordeum vulgare (Barley)	UniRef90_P12952	CHR3V7|COORD:18953015..18953702| dehydrin, putative	AT3G50980.1	CHR11V5|COORD:14843591..14842298|protein water stress-inducible protein Rab21, putative, expressed	LOC_Os11g26790.1	no descriptionweakly similar to ( 123)DHN2_HORVUDehydrin DHN2 - Hordeum vulgare (Barley)not assigned not assigned Dehydrin PRK12323	not assigned.unknown	35_2
CUST_25306_PI403524517	0.0101691	0.00604149	down	2.38769	-2.38769	-1.25562	0.625751	-0.629868	35_7336	Cluster: Hypothetical protein; n=1; Burkholderia pseudomallei 1710b|Rep: Hypothetical protein - Burkholderia pseudomallei (strain 1710b)	UniRef90_Q3JTV6	CHR4V7|COORD:10275928..10278502| leucine-rich repeat family protein / extensin family protein	AT4G18670.1	CHR04V5|COORD:30832100..30832969|protein 36.4 kDa proline-rich protein, putative, expressed	LOC_Os04g52250.1	no descriptionnot assigned	not assigned.unknown	35_2
CUST_19760_PI403524517	0.00644476	0.00298964	down	6.04807	-6.04807	-2.59647	2.10079	-0.495681	35_5729	Cluster: Putative flavin-containing monooxygenase YUCCA3; n=1; Oryza sativa (japonica cultivar-group)|Rep: Putative flavin-containing monooxygenase YUCCA3 - Ory	UniRef90_Q9SDE6	CHR1V7|COORD:7500834..7502175| flavin-containing monooxygenase family protein / FMO family protein	AT1G21430.1	CHR01V5|COORD:9509763..9511880|protein disulfide oxidoreductase/ monooxygenase/ oxidoreductase, putative	LOC_Os01g16750.1	no descriptionvery weakly similar to (88.6)AT1G21430| Symbols: | flavin-containing monooxygenase family protein / FMO family protein | chr1:7500834-7502175 FORWARD	misc.oxidases - copper, flavone etc.	26_7
CUST_34496_PI403524517	0.00445702	0.00151439	up	2.64327	2.64327	1.40232	-1.21063	0.191689	35_9949	Cluster: Os08g0390100 protein; n=1; Oryza sativa (japonica cultivar-group)|Rep: Os08g0390100 protein - Oryza sativa (japonica cultivar-group)	UniRef90_Q0J5X9	CHR2V7|COORD:11013216..11016806| similar to unknown protein [Arabidopsis thaliana] (TAIR:AT2G20010.2); similar to unknown protein [Arabidopsis thaliana]	AT2G25800.1	CHR08V5|COORD:18353923..18348097|protein expressed protein	LOC_Os08g30070.1	no descriptionweakly similar to ( 157)AT2G25800| Symbols: | similar to unknown protein [Arabidopsis thaliana] (TAIR:AT2G20010.2); similar to unknown protein [Arabidopsis thaliana] (TAIR:AT1G04470.1); similar to unknown protein [Arabidopsis thaliana] (TAIR:AT2G33420.1); similar to unknown protein [Oryza sativa (japonica cultivar-group)] (GB:BAD28473.1); similar to hypothetical protein [Oryza sativ…	not assigned.unknown	35_2
CUST_9236_PI404877155	0.0137065	0.00918881	down	16.8025	-16.8025	-4.07061	3.55566	-0.514947	Contig3018_at	Oxalate oxidase 2 precursor (Germin) gb|AAA20245.1| germin subunit	P45851	germin-like protein, putative	At1g18980.1	protein putative oxalate oxidase	Os03g48780	germin-like protein, putative, similar to germin-like protein subfamily T member 1 (SP:P92995); contains PS00725 germin family signature	stress.abiotic.unspecified	20_2_99
CUST_13725_PI404877155	0.00501589	0.00184137	down	2.69419	-2.69419	-1.42985	1.57601	0.146159	Contig7471_at	putative Myb factor protein [Oryza sativa (japonica cultivar-group)] dbj|BAB63829.1| putative Myb factor protein [Oryza sativa (japonica cul	NP_914382.1	myb family transcription factor (MYB48)	At3g46130.1	protein Myb-like DNA-binding domain, putative	Os05g02420	NONE	RNA.regulation of transcription.MYB domain transcription factor family	27_3_25
CUST_57514_PI403524517	0.0152167	0.0106218	down	3.45764	-3.45764	-1.78979	1.67023	-0.11956	35_16399	Rep: NAR2.1 - Triticum aestivum (Wheat)	UniRef90_Q5UBW9	CHR5|COORD:20453724..20454952| expressed protein, similar to unknown protein (pir::T05562) isoform contains a non-consensus AT acceptor splice site at	AT5G50200.1	CHR04V5|COORD:23800358..23799191|protein component of high affinity nitrate transporter, putative, expressed	LOC_Os04g40410.1	no descriptionweakly similar to ( 122)AT5G50200| Symbols: ATNRT3.1, NRT3.1, WR3 | WR3 (WOUND-RESPONSIVE 3); nitrate transporter | chr5:20453838-20454761 FORWARDnot assigned not assigned not assigned not assigned not assigned not assigned not assigned not assigned not assigned not assigned not assigned not assigned not assigned not assigned not assigned not assigned not assigned not assigned not a…	not assigned.unknown	35_2
CUST_5503_PI403524517	0.0409032	0.0367837	down	3.55825	-3.55825	-1.83117	1.87957	0.0484069	35_1516	Cluster: Expressed protein; n=2; Oryza sativa (japonica cultivar-group)|Rep: Expressed protein - Oryza sativa (japonica cultivar-group)	UniRef90_Q2QS74	CHR2V7|COORD:16243624..16244128| protease inhibitor, putative	AT2G38870.1	CHR12V5|COORD:14409364..14408622|protein expressed protein	LOC_Os12g25090.2	no descriptionvery weakly similar to (76.6)ICI2_HORVUSubtilisin-chymotrypsin inhibitor-2A - Hordeum vulgare (Barley)potato_inhibit	not assigned.unknown	35_2
CUST_2564_PI403524517	0.000721451	5.87143e-05	down	47.1428	-47.1428	-5.55897	4.83346	-0.725506	35_701	Cluster: Type-1 pathogenesis-related protein; n=2; Triticeae|Rep: Type-1 pathogenesis-related protein - Hordeum vulgare (Barley)	UniRef90_Q40035	CHR4V7|COORD:16182816..16183307| pathogenesis-related protein, putative	AT4G33720.1	CHR10V5|COORD:6135263..6135995|protein pathogenesis-related protein PRB1-3 precursor, putative, expressed	LOC_Os10g11500.1	no descriptionweakly similar to ( 185)AT4G33720| Symbols: | pathogenesis-related protein, putative | chr4:16182816-16183307 FORWARDmoderately similar to ( 215)PR12_HORVUPathogenesis-related protein PRB1-2 precursor - Hordeum vulgare (Barley)not assigned SCP SCP SCP	stress.biotic	20_1
CUST_13503_PI404877155	0.00750294	0.00381635	down	2.76516	-2.76516	-1.46737	1.84638	0.379017	Contig7238_at	photosystem II protein W-like protein [Oryza sativa (japonica cultivar-group)]	NP_914970.1	photosystem II reaction centre W (PsbW) family protein	At4g28660.1	protein Photosystem II reaction centre W protein, PsbW, putative	Os01g71190	photosystem II protein W-like protein	PS.lightreaction.photosystem II.PSII polypeptide subunits	1_01_01_02
CUST_63749_PI403524517	0.0396521	0.0354973	down	2.12084	-2.12084	-1.08463	1.21027	0.125638	35_18204	Rep: Putative chalcone synthase - Oryza sativa (Rice)	UniRef90_Q94GT4	CHR5V7|COORD:4488764..4490037| CHS (CHALCONE SYNTHASE); naringenin-chalcone synthase	AT5G13930.1	CHR10V5|COORD:3680945..3682922|protein chalcone synthase 8, putative	LOC_Os10g07040.1	no descriptionweakly similar to ( 131)AT5G13930| Symbols: TT4, ATCHS, CHS | CHS (CHALCONE SYNTHASE); naringenin-chalcone synthase | chr5:4488764-4490037 FORWARDweakly similar to ( 137)CHSY_RAPSAChalcone synthase - Raphanus sativus (Radish)Chal_sti_synt_C CHS_like BcsA cond_enzymes ACP_syn_III_C KAS_III decarbox_cond_enzymes	secondary metabolism.flavonoids.chalcones	16_8_2
CUST_35208_PI403524517	0.00258522	0.000562002	up	2.03239	2.03239	1.02318	-0.645559	0.37762	35_10149	Cluster: Putative cyclopropane synthase; n=1; Oryza sativa (japonica cultivar-group)|Rep: Putative cyclopropane synthase - Oryza sativa (japonica cultivar-group	UniRef90_Q7F0I5	CHR3V7|COORD:8437479..8442604| cyclopropane fatty acid synthase, putative / CPA-FA synthase, putative	AT3G23530.1	CHR12V5|COORD:9529283..9538466|protein cyclopropane fatty acid synthase, putative, expressed	LOC_Os12g16650.1	no descriptionmoderately similar to ( 392)AT3G23510| Symbols: | cyclopropane fatty acid synthase, putative / CPA-FA synthase, putative | chr3:8428078-8433166 FORWARDCOG2907	lipid metabolism.Phospholipid synthesis.cyclopropane-fatty-acyl-phospholipid synthase	11_3_7
CUST_7432_PI404877155	0.00664853	0.00318561	down	3.64139	-3.64139	-1.86449	2.05738	0.192885	Contig21646_at	putative ripening regulated protein DDTFR18 [Oryza sativa (japonica cultivar-group)] dbj|BAC20746.1| putative ripening regulated protein DDT	NP_911040.1	MATE efflux family protein	At3g23550.1	protein MATE efflux family protein, putative	Os07g01750	putative ripening regulated protein DDTFR18	transport.misc	34_99
CUST_16173_PI404877155	0.00162424	0.000228021	down	2.48054	-2.48054	-1.31065	1.36731	0.0566521	EBem09_SQ003_F16_s_at	OSJNBa0019D11.16 [Oryza sativa (japonica cultivar-group)] ref|XP_473219.1| OSJNBa0019D11.16 [Oryza sativa (japonica cultivar-group)]	CAD41442.1	plasma membrane intrinsic protein 2A (PIP2A) / aquaporin PIP2.1 (PIP2.1)	At3g53420.1	protein MIP family channel proteins, putative	Os04g44060	plasma membrane intrinsic protein	transport.Major Intrinsic Proteins.PIP	34_19_1
CUST_110287_PI403524517	0.00552184	0.00223008	down	14.2778	-14.2778	-3.8357	3.92574	0.0900342	35_31332	Cluster: Putative patatin; n=1; Oryza sativa (japonica cultivar-group)|Rep: Putative patatin - Oryza sativa (japonica cultivar-group)	UniRef90_Q6ZJD3	CHR4V7|COORD:17457255..17459636| PLA V/PLP4 (Patatin-like protein 4); nutrient reservoir	AT4G37050.1	CHR08V5|COORD:23415790..23412692|protein patatin class 1 precursor, putative, expressed	LOC_Os08g37250.1	no descriptionvery weakly similar to (62.4)AT4G37050| Symbols: PLP4, PLA V | PLA V/PLP4 (Patatin-like protein 4); nutrient reservoir | chr4:17457255-17459636 REVERSE	development.storage proteins	33_1
CUST_7260_PI404877155	0.0235956	0.019337	down	2.25541	-2.25541	-1.17339	1.39053	0.21714	Contig21149_s_at	putative ripening-related bZIP protein [Vitis vinifera]	CAB85632.1	ABA-responsive element-binding protein / abscisic acid responsive elements-binding factor (ABRE) / ABA-respons	At4g34000.2	protein bZIP transcription factor, putative	Os02g52780	NONE	RNA.regulation of transcription.bZIP transcription factor family	27_3_35
CUST_22032_PI399408534	0.00920379	0.00520292	down	2.19544	-2.19544	-1.13451	1.50361	0.3691	35_919	Cluster: Putative phi-1; n=2; Oryza sativa (japonica cultivar-group)|Rep: Putative phi-1 - Oryza sativa (japonica cultivar-group)	UniRef90_Q67X77	CHR4V7|COORD:5740375..5741319| phosphate-responsive protein, putative (EXO)	AT4G08950.1	CHR06V5|COORD:6180477..6179309|protein phi-1-like phosphate-induced protein, putative, expressed	LOC_Os06g11660.1	no descriptionmoderately similar to ( 306)AT4G08950| Symbols: | phosphate-responsive protein, putative (EXO) | chr4:5740375-5741319 FORWARDnot assigned not assigned not assigned not assigned not assigned not assigned not assigned not assigned not assigned Phi_1 PRK07003 PRK12678 PRK07764 DUF1509 PRK12323 IER	signalling.in sugar and nutrient physiology	30_1
CUST_57411_PI403524517	0.00146878	0.000192749	up	3.06763	3.06763	1.61712	-0.976068	0.641055	35_16370	Rep: Probable aquaporin TIP4.1 - Oryza sativa (Rice)	UniRef90_Q75GA5	CHR2V7|COORD:11019736..11020984| TIP4;1 (tonoplast intrinsic protein 4;1); water channel	AT2G25810.1	CHR05V5|COORD:7980002..7982308|protein aquaporin TIP4.1, putative, expressed	LOC_Os05g14240.1	no descriptionmoderately similar to ( 243)AT2G25810| Symbols: TIP4;1 | TIP4;1 (tonoplast intrinsic protein 4;1); water channel | chr2:11019736-11020984 FORWARDmoderately similar to ( 375)TIP41_ORYSAnot assigned not assigned not assigned not assigned MIP MIP GlpF PRK05420 PRK12323 PRK07764	transport.Major Intrinsic Proteins.TIP	34_19_2
CUST_47965_PI403524517	0.0250501	0.0207689	down	2.09627	-2.09627	-1.06783	1.59682	0.528994	35_13717	Cluster: Protein kinase APK1A, chloroplast, putative, expressed; n=1; Oryza sativa (japonica cultivar-group)|Rep: Protein kinase APK1A, chloroplast, putative, e	UniRef90_Q10KZ7	CHR1V7|COORD:22727356..22729687| protein kinase, putative	AT1G61590.1	CHR03V5|COORD:14185785..14187968|protein protein kinase APK1A, chloroplast precursor, putative, expressed	LOC_Os03g24930.2	no descriptionmoderately similar to ( 233)AT1G61590| Symbols: | protein kinase, putative | chr1:22727356-22729687 REVERSEweakly similar to ( 109)NORK_PEANodulation receptor kinase precursor - Pisum sativum (Garden pea)not assigned not assigned not assigned not assigned not assigned not assigned not assigned not assigned not assigned not assigned not assigned not assigned not assigned not assigned…	protein.postranslational modification.kinase.receptor like cytoplasmatic kinase VII	29_4_1_57
CUST_5195_PI403524517	0.00051007	3.07947e-05	down	21.5356	-21.5356	-4.42865	4.04625	-0.382401	35_1429	Cluster: Subtilisin-chymotrypsin inhibitor 2; n=1; Hordeum vulgare|Rep: Subtilisin-chymotrypsin inhibitor 2 - Hordeum vulgare (Barley)	UniRef90_Q96465	CHR5|COORD:17525325..17525814| protease inhibitor, putative, similar to SP:P19873 Inhibitor of trypsin and hageman factor (CMTI-V) {Cucurbita maxima}; contains	AT5G43580.1	CHR01V5|COORD:24719689..24720271|protein subtilisin-chymotrypsin inhibitor 2, putative, expressed	LOC_Os01g42860.1	no descriptionvery weakly similar to (62.4)ICI3_HORVUSubtilisin-chymotrypsin inhibitor-2B - Hordeum vulgare (Barley)potato_inhibit	not assigned.unknown	35_2
CUST_19511_PI399408534	0.00239713	0.000502348	down	3.2053	-3.2053	-1.68046	-0.0464902	-1.72695	35_38913	Rep: KNOX class homeodomain protein - Oryza sativa (Rice)	UniRef90_O65033	CHR1V7|COORD:23062461..23065387| STM (SHOOT MERISTEMLESS); transcription factor	AT1G62360.1	CHR05V5|COORD:1708970..1702479|protein homeotic protein knotted-1, putative, expressed	LOC_Os05g03884.1	no descriptionvery weakly similar to (74.7)KNX11_MAIZEHomeobox protein knotted-1-like 11 - Zea mays (Maize)	RNA.regulation of transcription.HB,Homeobox transcription factor family	27_3_22
CUST_9379_PI399408534	0.0112355	0.00696073	down	23.2897	-23.2897	-4.54162	0.135183	-4.40644	35_16254	Rep: S-like RNase - Triticum aestivum (Wheat)	UniRef90_Q8S2Z6	CHR1V7|COORD:4858637..4859596| ribonuclease T2 family protein	AT1G14220.1	CHR09V5|COORD:21157464..21155475|protein ribonuclease 3 precursor, putative, expressed	LOC_Os09g36680.1	no descriptionvery weakly similar to (78.2)AT1G14220| Symbols: | ribonuclease T2 family protein | chr1:4858637-4859596 REVERSEnot assigned RNase_T2_euk Ribonuclease_T2 RNase_T2	RNA.processing.ribonucleases	27_1_19
CUST_47475_PI403524517	0.00535859	0.00212054	down	2.16985	-2.16985	-1.1176	1.54773	0.430132	35_13589	0	0	0	0	CHR03V5|COORD:16114718..16115886|protein ring-H2 zinc finger protein, putative, expressed	LOC_Os03g28080.1	no description	not assigned.unknown	35_2
CUST_1766_PI403524517	0.00316402	0.000811123	down	3.06405	-3.06405	-1.61544	1.34815	-0.267292	35_467	Cluster: Putative xylanase inhibitor; n=1; Oryza sativa (japonica cultivar-group)|Rep: Putative xylanase inhibitor - Oryza sativa (japonica cultivar-group)	UniRef90_Q8S1V1	CHR1V7|COORD:790110..791414| extracellular dermal glycoprotein, putative / EDGP, putative	AT1G03230.1	CHR01V5|COORD:41467520..41466058|protein xylanase inhibitor TAXI-IV, putative, expressed	LOC_Os01g71080.1	no descriptionweakly similar to ( 101)AT1G03230| Symbols: | extracellular dermal glycoprotein, putative / EDGP, putative | chr1:790110-791414 FORWARDvery weakly similar to (69.3)7SB1_SOYBNBasic 7S globulin precursor - Glycine max (Soybean)not assigned not assigned not assigned not assigned not assigned not assigned not assigned not assigned not assigned not assigned not assigned not assigned not …	not assigned.no ontology	35_1
CUST_17572_PI403524517	0.0168675	0.0124061	down	5.4335	-5.4335	-2.44188	3.7403	1.29842	35_5076	CAB82975.1; n=1; Arabidopsis thaliana|Rep: Emb|CAB82975.1 - Arabidopsis thaliana (Mouse-ear cress)	UniRef90_Q9FGU5	CHR5V7|COORD:386554..387918| similar to unknown protein [Arabidopsis thaliana] (TAIR:AT5G59080.1)	AT5G02020.1	CHR05V5|COORD:22223181..22220208|protein expressed protein	LOC_Os05g38040.4	no descriptionvery weakly similar to (63.5)AT5G59080| Symbols: | similar to unknown protein [Arabidopsis thaliana] (TAIR:AT5G02020.1) | chr5:23864917-23865629 REVERSE	not assigned.unknown	35_2
CUST_7341_PI403524517	0.00468932	0.00166011	down	2.84456	-2.84456	-1.50821	3.18803	1.67982	35_2040	Cluster: Hypothetical protein OJ1119_D01.15; n=1; Oryza sativa (japonica cultivar-group)|Rep: Hypothetical protein OJ1119_D01.15 - Oryza sativa (japonica cultiv	UniRef90_Q6ZKI4	CHR4V7|COORD:1490911..1494552| leucine-rich repeat transmembrane protein kinase, putative	AT4G03390.1	CHR08V5|COORD:2165004..2164054|protein expressed protein	LOC_Os08g04430.1	no descriptionnot assigned PRK12323 PRK07764	not assigned.unknown	35_2
CUST_67587_PI403524517	0.0280614	0.0240078	up	2.69208	2.69208	1.42872	-0.620266	0.808456	35_19307	Rep: Hydroxyproline-rich glycoprotein - Oryza sativa (Rice)	UniRef90_Q40692	CHR4V7|COORD:8646193..8650082| protease inhibitor/seed storage/lipid transfer protein (LTP) family protein	AT4G15160.1	CHR04V5|COORD:20520644..20522442|protein extensin precursor, putative, expressed	LOC_Os04g34170.2	no description	not assigned.unknown	35_2
CUST_28057_PI399408534	0.00584567	0.0024798	down	6.73078	-6.73078	-2.75077	2.2697	-0.481072	35_22242	Rep: Myb transcription factor JAMyb - Oryza sativa (Rice)	UniRef90_Q9ARI8	CHR5V7|COORD:20154717..20156610| AtMYB78 (myb domain protein 78); DNA binding / transcription factor	AT5G49620.1	CHR11V5|COORD:27166514..27163514|protein DNA binding protein, putative, expressed	LOC_Os11g45740.1	no descriptionmoderately similar to ( 226)AT5G49620| Symbols: AtMYB78 | AtMYB78 (myb domain protein 78); DNA binding / transcription factor | chr5:20154717-20156610 REVERSEweakly similar to ( 134)MYBA2_ORYSAnot assigned not assigned not assigned REB1 Myb_DNA-binding SANT SANT PRK12323 PRK07764 TT_ORF1	RNA.regulation of transcription.MYB domain transcription factor family	27_3_25
CUST_61375_PI403524517	0.0464485	0.0425266	down	2.04455	-2.04455	-1.03178	1.8817	0.849919	35_17515	Cluster: OSIGBa0138H21-OSIGBa0138E01.1 protein; n=2; Oryza sativa|Rep: OSIGBa0138H21-OSIGBa0138E01.1 protein - Oryza sativa (Rice)	UniRef90_Q01HX2	CHR2V7|COORD:9364268..9364954| SEP2 (STRESS ENHANCED PROTEIN 2)	AT2G21970.1	CHR04V5|COORD:32261944..32263284|protein SEP2, putative, expressed	LOC_Os04g54630.1	no descriptionweakly similar to ( 138)AT2G21970| Symbols: SEP2 | SEP2 (STRESS ENHANCED PROTEIN 2) | chr2:9364268-9364954 REVERSEnot assigned not assigned not assigned not assigned not assigned not assigned not assigned not assigned not assigned not assigned not assigned not assigned not assigned not assigned not assigned PRK12323 PRK12678 PRK07003 Atrophin-1 PRK07764 TT_ORF1	stress	20
CUST_27493_PI403524517	0.0166737	0.0121631	up	2.57658	2.57658	1.36546	-0.606317	0.75914	35_7956	Rep: OSIGBa0152L12.10 protein - Oryza sativa (Rice)	UniRef90_Q01JS4	CHR4V7|COORD:12650420..12654765| serine/threonine protein kinase, putative	AT4G24480.1	CHR04V5|COORD:30755036..30760773|protein protein kinase domain containing protein, expressed	LOC_Os04g52140.1	no descriptionmoderately similar to ( 416)AT4G24480| Symbols: | serine/threonine protein kinase, putative | chr4:12650420-12654765 FORWARDweakly similar to ( 108)NORK_MEDTRNodulation receptor kinase precursor - Medicago truncatula (Barrel medic)not assigned not assigned not assigned not assigned not assigned not assigned not assigned not assigned not assigned not assigned not assigned not assigne…	protein.postranslational modification	29_4
CUST_7381_PI399408534	0.00244368	0.000514816	up	13.6732	13.6732	3.77328	-3.29022	0.483062	35_27843	Cluster: Protein kinase domain containing protein; n=1; Oryza sativa (japonica cultivar-group)|Rep: Protein kinase domain containing protein - Oryza sativa (jap	UniRef90_Q2QQC1	CHR3V7|COORD:20764882..20767326| protein kinase family protein	AT3G55950.1	CHR12V5|COORD:18956069..18958083|protein protein kinase domain containing protein	LOC_Os12g31560.1	no descriptionweakly similar to ( 128)AT3G55950| Symbols: | protein kinase family protein | chr3:20764882-20767326 REVERSEvery weakly similar to (97.8)CRI4_MAIZEPutative receptor protein kinase CRINKLY4 precursor - Zea mays (Maize)not assigned not assigned not assigned not assigned not assigned not assigned not assigned not assigned not assigned not assigned not assigned not assigned not assigned…	signalling.receptor kinases.DUF 26	30_2_17
CUST_26157_PI399408534	0.025581	0.0214614	down	3.23221	-3.23221	-1.69252	0.56684	-1.12568	35_3465	Rep: Flavanone 3-hydroxylase - Triticum aestivum (Wheat)	UniRef90_Q0H3G8	CHR5V7|COORD:8378967..8383157| oxidoreductase, 2OG-Fe(II) oxygenase family protein	AT5G24530.1	CHR04V5|COORD:29112473..29119175|protein naringenin,2-oxoglutarate 3-dioxygenase, putative, expressed	LOC_Os04g49194.1	no descriptionmoderately similar to ( 422)AT5G24530| Symbols: | oxidoreductase, 2OG-Fe(II) oxygenase family protein | chr5:8378967-8383157 FORWARDmoderately similar to ( 215)FL3H_MALDONaringenin,2-oxoglutarate 3-dioxygenase - Malus domestica (Apple) (Malus sylvestris)not assigned PcbC 2OG-FeII_Oxy	hormone metabolism.ethylene.synthesis-degradation	17_5_1
CUST_3478_PI403524517	0.00911241	0.00510777	down	3.22864	-3.22864	-1.69093	1.61573	-0.0752004	35_949	Cluster: Hypothetical protein P0448B11.28; n=1; Oryza sativa (japonica cultivar-group)|Rep: Hypothetical protein P0448B11.28 - Oryza sativa (japonica cultivar-g	UniRef90_Q6ERB3	CHR1V7|COORD:5675918..5678679| SR45 (arginine/serine-rich 45); RNA binding	AT1G16610.1	CHR09V5|COORD:2292404..2293673|protein expressed protein	LOC_Os09g04310.1	no descriptionnot assigned not assigned not assigned not assigned	not assigned.unknown	35_2
CUST_16652_PI403524517	0.00712105	0.00352068	up	2.52767	2.52767	1.33781	-1.14091	0.196891	35_4808	Rep: Adagio-like protein 3 - Oryza sativa (Rice)	UniRef90_Q2R2W1	CHR1V7|COORD:25512400..25514360| FKF1 (FLAVIN-BINDING KELCH DOMAIN F BOX PROTEIN); ubiquitin-protein ligase	AT1G68050.1	CHR11V5|COORD:19686055..19681205|protein adagio protein 1, putative, expressed	LOC_Os11g34460.3	no descriptionmoderately similar to ( 421)AT1G68050| Symbols: ADO3, FKF1 | FKF1 (FLAVIN-BINDING KELCH DOMAIN F BOX PROTEIN); ubiquitin-protein ligase | chr1:25512400-25514360 FORWARDmoderately similar to ( 485)ADO3_ORYSAnot assigned not assigned not assigned not assigned not assigned	protein.degradation.ubiquitin.E3.SCF.FBOX	29_5_11_4_3_2
CUST_4482_PI404877155	0.00106372	0.000110377	down	5.43717	-5.43717	-2.44286	2.23329	-0.209568	Contig15430_at	2,3-bisphosphoglycerate-independent phosphoglycerate mutase (Phosphoglyceromutase) (BPG-independent PGAM) (PGAM-I) pir||S60473 phosphoglycer	Q42908	2, 3-biphosphoglycerate-independent phosphoglycerate mutase, putative / phosphoglyceromutase, putative	At1g09780.1	protein 2,3-bisphosphoglycerate-independent phosphoglycerate mutase	Os03g21260	2,3-biphosphoglycerate-independent phosphoglycerate mutase, putative / phosphoglyceromutase, putative, strong similarity to SP:Q42908 2,3-bisphosphoglycerate-independent phosphoglycerate mutase (EC 5.4.2.1) (Phosphoglyceromutase) {Mesembryanthemum crystal	glycolysis.phosphoglycerate mutase	4_11
CUST_25182_PI399408534	0.00857913	0.00464303	down	2.23711	-2.23711	-1.16164	1.44179	0.280155	35_34344	Rep: Wall-associated kinase-like 1 - Triticum aestivum (Wheat)	UniRef90_Q4U400	CHR1V7|COORD:7436831..7437331| wall-associated kinase-related	AT1G21245.1	CHR09V5|COORD:22302503..22305042|protein OsWAK89a - OsWAK receptor-like protein kinase	LOC_Os09g38830.1	no descriptionvery weakly similar to (52.4)AT1G21230| Symbols: WAK5 | WAK5 (WALL ASSOCIATED KINASE 5); kinase/ protein serine/threonine kinase | chr1:7429969-7432335 FORWARDnot assigned	signalling.receptor kinases.wall associated kinase	30_2_25
CUST_78292_PI403524517	0.00278123	0.000640981	down	2.12769	-2.12769	-1.08929	-0.195128	-1.28441	35_22444	Rep: OSIGBa0113I13.1 protein - Oryza sativa (Rice)	UniRef90_Q01KE6	CHR4V7|COORD:14627233..14627436| similar to unknown protein [Arabidopsis thaliana] (TAIR:AT5G57123.1); similar to conserved hypothetical protein [Medicago	AT4G29905.1	CHR04V5|COORD:30397232..30396332|protein expressed protein	LOC_Os04g51680.1	no descriptionvery weakly similar to (65.1)AT4G29905| Symbols: | similar to unknown protein [Arabidopsis thaliana] (TAIR:AT5G57123.1); similar to conserved hypothetical protein [Medicago truncatula] (GB:ABD28467.1); contains domain Glucocorticoid receptor-like (DNA-binding domain) (SSF57716) | chr4:14627233-14627436 REVERSE	not assigned.unknown	35_2
CUST_6964_PI399408534	0.00375261	0.00109944	down	2.35159	-2.35159	-1.23364	0.998171	-0.235465	35_16302	Cluster: Putative serine/threonine kinase protein; n=1; Oryza sativa (japonica cultivar-group)|Rep: Putative serine/threonine kinase protein - Oryza sativa (jap	UniRef90_Q84S65	CHR4V7|COORD:12138182..12140791| CRK10 (CYSTEINE-RICH RLK10); kinase	AT4G23180.1	CHR07V5|COORD:21102815..21108266|protein serine/threonine kinase-like protein, putative, expressed	LOC_Os07g35260.2	no descriptionmoderately similar to ( 254)AT4G23180| Symbols: RLK4, CRK10 | CRK10 (CYSTEINE-RICH RLK10); kinase | chr4:12138182-12140791 FORWARDweakly similar to ( 130)PSKR_DAUCAPhytosulfokine receptor precursor - Daucus carota (Carrot)not assigned not assigned not assigned not assigned not assigned not assigned not assigned not assigned not assigned not assigned not assigned not assigned not ass…	signalling.receptor kinases.DUF 26	30_2_17
CUST_10873_PI404877155	0.0213519	0.0170946	down	2.06904	-2.06904	-1.04896	0.94852	-0.100438	Contig460_s_at	Sucrose synthase 1 (Sucrose-UDP glucosyltransferase 1) pir||S29242 sucrose synthase (EC 2.4.1.13) Ss1 - barley emb|CAA46701.1| sucrose synth	P31922	sucrose synthase, putative / sucrose-UDP glucosyltransferase, putative	At3g43190.1	protein sucrose synthase (EC 2.4.1.13) 1 - rice	Os06g09450	sucrose synthase type I	major CHO metabolism.degradation.sucrose.Susy	2_2_1_05
CUST_36597_PI403524517	0.0182749	0.013999	up	2.95573	2.95573	1.56351	-0.470988	1.09253	35_10552	Rep: Unconventional myosin XI - Vallisneria natans	UniRef90_Q9M5A6	CHR2V7|COORD:14094019..14103991| XID (Myosin-like protein XID); motor/ protein binding	AT2G33240.1	CHR06V5|COORD:16773135..16784412|protein XIE, putative, expressed	LOC_Os06g29350.1	no descriptionmoderately similar to ( 428)AT2G33240| Symbols: ATXID, XID | XID (Myosin-like protein XID); motor/ protein binding | chr2:14094019-14103991 REVERSEnot assigned not assigned not assigned not assigned not assigned not assigned MYSc_type_XI MYSc MYSc Myosin_head COG5022 MYSc_type_V MYSc_type_II MYSc_type_I MYSc_type_VII MYSc_type_VI MYSc_type_VIII MYSc_type_XV MYSc_type_IX MYSc_type_II…	cell.organisation	31_1
CUST_95854_PI403524517	0.00501589	0.00183628	up	2.14211	2.14211	1.09904	-0.68233	0.416705	35_27388	Rep: LigA - Anaeromyxobacter dehalogenans (strain 2CP-C)	UniRef90_Q2IMJ3	CHR3V7|COORD:8063070..8064482| leucine-rich repeat family protein / extensin family protein	AT3G22800.1	CHR02V5|COORD:34359665..34356432|protein PAP-specific phosphatase, putative, expressed	LOC_Os02g56170.1	no description	not assigned.unknown	35_2
CUST_2041_PI403524517	0.0144504	0.00986393	down	2.1632	-2.1632	-1.11316	1.28257	0.169409	35_541	Cluster: N3 like protein, putative, expressed; n=1; Oryza sativa (japonica cultivar-group)|Rep: N3 like protein, putative, expressed - Oryza sativa (japonica	UniRef90_Q2QR07	CHR3V7|COORD:18063799..18065648| nodulin MtN3 family protein	AT3G48740.1	CHR12V5|COORD:17299281..17296028|protein MTN3, putative, expressed	LOC_Os12g29220.1	no descriptionmoderately similar to ( 264)AT3G48740| Symbols: | nodulin MtN3 family protein | chr3:18063799-18065648 REVERSEnot assigned not assigned not assigned not assigned not assigned not assigned MtN3_slv DUF566	development.unspecified	33_99
CUST_2733_PI403524517	0.0201031	0.0158903	down	2.21264	-2.21264	-1.14577	2.22283	1.07706	35_747	Rep: Os02g0818000 protein - Oryza sativa (japonica cultivar-group)	UniRef90_Q0DWE9	CHR4V7|COORD:16341198..16342897| LEJ1 (LOSS OF THE TIMING OF ET AND JA BIOSYNTHESIS 1)	AT4G34120.1	CHR02V5|COORD:35086471..35088446|protein CBS domain containing protein, expressed	LOC_Os02g57280.1	no descriptionCBS_pair_BON_assoc CBS_pair_ACT_assoc2 CBS_pair_21 CBS CBS_pair CBS_pair_9 CBS_pair_23 CBS_pair_18 CBS_pair_8 CBS_pair_CAP-ED_DUF294_PBI_assoc2 CBS_pair_20 CBS_pair_2 CBS_pair_3 CBS_pair_22 CBS_pair_SpoIVFB_EriC_assoc CBS_pair_ACT_assoc CBS_pair_15 CBS CBS_pair_PAS_GGDEF_DUF1_assoc CBS_pair_16 COG0517 CBS_pair_24 CBS_pair_KpsF_GutQ_assoc CBS_pair_HPP_assoc CBS_pair_17 COG2905 CBS_pa…	not assigned.unknown	35_2
CUST_4614_PI404877155	0.0276382	0.0235895	down	2.40228	-2.40228	-1.26441	2.44767	1.18326	Contig15729_at	putative I-box binding factor [Oryza sativa (japonica cultivar-group)]	NP_915611.1	myb family transcription factor	At2g38090.1	protein Myb-like DNA-binding domain, putative	Os05g37060	putative I-box binding factor	RNA.regulation of transcription.MYB domain transcription factor family	27_3_25
CUST_34220_PI399408534	0.000309827	1.25387e-05	down	3.70954	-3.70954	-1.89124	2.72757	0.836327	35_23788	Cluster: Putative teosinte branched1 protein; n=1; Oryza sativa (japonica cultivar-group)|Rep: Putative teosinte branched1 protein - Oryza sativa (japonica	UniRef90_Q6ESL5	CHR3V7|COORD:6383775..6385276| TCP family transcription factor, putative	AT3G18550.1	CHR09V5|COORD:14566291..14567869|protein teosinte-branched one, putative	LOC_Os09g24480.1	no descriptionvery weakly similar to (99.8)AT3G18550| Symbols: BRC1, TCP12 | TCP family transcription factor, putative | chr3:6383775-6385276 FORWARDTCP	RNA.regulation of transcription.TCP transcription factor family	27_3_29
CUST_34026_PI403524517	0.00145085	0.000188921	down	2.35673	-2.35673	-1.23678	0.231255	-1.00553	35_9809	0	0	CHR1V7|COORD:9083890..9085221| proline-rich extensin, putative	AT1G26250.1	0	0	no description	not assigned.unknown	35_2
CUST_9814_PI403524517	0.0130133	0.00864463	up	2.05849	2.05849	1.04159	-0.82591	0.215676	35_2766	Cluster: Putative beta-glucosidase isozyme 2; n=1; Oryza sativa (japonica cultivar-group)|Rep: Putative beta-glucosidase isozyme 2 - Oryza sativa (japonica cult	UniRef90_Q7EXZ4	CHR2V7|COORD:18366856..18370077| glycosyl hydrolase family 1 protein	AT2G44480.1	CHR08V5|COORD:25134092..25127286|protein non-cyanogenic beta-glucosidase precursor, putative, expressed	LOC_Os08g39870.1	no descriptionmoderately similar to ( 388)AT2G44480| Symbols: | glycosyl hydrolase family 1 protein | chr2:18366856-18370077 FORWARDmoderately similar to ( 317)MYRO_BRANAMyrosinase precursor - Brassica napus (Rape)not assigned not assigned not assigned not assigned not assigned not assigned not assigned not assigned not assigned Glyco_hydro_1 BglB celA PRK09852 arb Atrophin-1 PRK07003 Herpes_BLLF…	misc.gluco-, galacto- and mannosidases	26_3
CUST_14825_PI404877155	0.0040038	0.00123413	down	2.59986	-2.59986	-1.37844	0.473289	-0.905147	Contig8646_at	0	NP_566484.2	lipase class 3 family protein	At3g14360.1	protein Lipase, putative	Os05g06140	At1g45200	lipid metabolism.lipid degradation.lipases	11_9_2
CUST_38254_PI403524517	0.00222815	0.000394403	down	2.57664	-2.57664	-1.36549	-0.134554	-1.50005	35_11009	Cluster: Expressed protein; n=2; Oryza sativa (japonica cultivar-group)|Rep: Expressed protein - Oryza sativa (japonica cultivar-group)	UniRef90_Q10QL7	CHR3V7|COORD:3573522..3575648| DC1 domain-containing protein	AT3G11402.1	CHR03V5|COORD:4777732..4771169|protein expressed protein	LOC_Os03g09200.1	no descriptionnot assigned not assigned DUF966	not assigned.unknown	35_2
CUST_68205_PI403524517	0.0172322	0.0128497	down	2.57958	-2.57958	-1.36714	3.73444	2.3673	35_19498	Cluster: Bowman-Birk type trypsin inhibitor; n=1; Hordeum vulgare|Rep: Bowman-Birk type trypsin inhibitor - Hordeum vulgare (Barley)	UniRef90_P12940	0	0	CHR01V5|COORD:1512639..1513634|protein Bowman-Birk type bran trypsin inhibitor precursor, putative, expressed	LOC_Os01g03680.1	no descriptionweakly similar to ( 105)IBB_HORVUBowman-Birk type trypsin inhibitor - Hordeum vulgare (Barley)BowB BBI	not assigned.unknown	35_2
CUST_54038_PI403524517	0.0118956	0.00753912	down	3.04434	-3.04434	-1.60613	1.73011	0.123986	35_15378	Cluster: Pathogenesis-related protein 1A/1B precursor; n=10; Triticeae|Rep: Pathogenesis-related protein 1A/1B precursor - Hordeum vulgare (Barley)	UniRef90_P32937	CHR4V7|COORD:7025121..7026107| ATOSM34 (OSMOTIN 34)	AT4G11650.1	CHR12V5|COORD:26914099..26913234|protein thaumatin-like protein precursor, putative, expressed	LOC_Os12g43430.1	no descriptionvery weakly similar to (62.8)AT4G11650| Symbols: ATOSM34 | ATOSM34 (OSMOTIN 34) | chr4:7025121-7026107 REVERSEweakly similar to ( 187)PR1A_HORVUPathogenesis-related protein 1A/1B precursor - Hordeum vulgare (Barley)Thaumatin THN	stress.biotic	20_1
CUST_2011_PI403524517	0.00495502	0.00179449	up	2.02291	2.02291	1.01643	-0.0556693	0.960763	35_533	Cluster: Pyrophosphate-energized vacuolar membrane proton pump (EC 3.6.1.1) (Pyrophosphate-energized inorganic pyrophosphatase) (H(+)-PPase) (Vacuolar	UniRef90_P21616	CHR1V7|COORD:5399110..5402180| AVP1 (vacuolar-type H+-pumping pyrophosphatase 1); ATPase	AT1G15690.1	CHR02V5|COORD:4699297..4693807|protein pyrophosphate-energized vacuolar membrane proton pump, putative, expressed	LOC_Os02g09150.2	no descriptionweakly similar to ( 172)AT1G15690| Symbols: ATAVP3, AVP-3, AVP1 | AVP1 (vacuolar-type H+-pumping pyrophosphatase 1) | chr1:5399110-5402180 FORWARDweakly similar to ( 174)AVP_PHAAUPyrophosphate-energized vacuolar membrane proton pump - Phaseolus aureus (Mung bean) (Vigna radiata)H_PPase hppA OVP1	transport.amino acids	34_3
CUST_54902_PI403524517	0.0111194	0.00683228	up	2.40325	2.40325	1.26499	-0.418463	0.846522	35_15626	Cluster: Cell wall surface anchor family protein; n=2; Streptococcus pneumoniae|Rep: Cell wall surface anchor family protein - Streptococcus pneumoniae	UniRef90_Q97P71	CHR3V7|COORD:10807368..10809606| similar to unknown protein [Arabidopsis thaliana] (TAIR:AT3G28840.1); similar to putative lipoprotein [Burkholderia	AT3G28780.1	CHR06V5|COORD:26713869..26716573|protein fibroin heavy chain precursor, putative, expressed	LOC_Os06g44280.1	no descriptionnot assigned not assigned not assigned not assigned not assigned not assigned not assigned not assigned not assigned not assigned not assigned not assigned not assigned not assigned not assigned not assigned not assigned not assigned not assigned not assigned not assigned not assigned not assigned not assigned not assigned not assigned not assigned not assigned not assigned not assi…	not assigned.unknown	35_2
CUST_57200_PI403524517	0.00142916	0.000181416	down	2.01414	-2.01414	-1.01016	1.9471	0.936939	35_16311	0	0	0	0	0	0	no description	not assigned.unknown	35_2
CUST_18953_PI403524517	0.000126118	2.43768e-06	down	2.29467	-2.29467	-1.19828	0.990212	-0.208073	35_5491	Cluster: UDP-glucose:sterol glucosyltransferase; n=1; Avena sativa|Rep: UDP-glucose:sterol glucosyltransferase - Avena sativa (Oat)	UniRef90_O22678	CHR3V7|COORD:2218126..2221596| UDP-glucose:sterol glucosyltransferase (UGT80A2)	AT3G07020.2	CHR04V5|COORD:1985084..1972774|protein sterol 3-beta-glucosyltransferase, putative, expressed	LOC_Os04g04254.2	no descriptionweakly similar to ( 192)AT3G07020| Symbols: | UDP-glucose:sterol glucosyltransferase (UGT80A2) | chr3:2217847-2221596 REVERSEnot assigned COG1819	lipid metabolism.'exotics' (steroids, squalene etc).UDP-glucose:sterol glucosyltransferase	11_8_3
CUST_17739_PI403524517	0.0189208	0.0146863	down	2.32911	-2.32911	-1.21978	1.19273	-0.0270522	35_5121	Cluster: Hypothetical protein OSJNBa0073A21.9; n=1; Oryza sativa (japonica cultivar-group)|Rep: Hypothetical protein OSJNBa0073A21.9 - Oryza sativa (japonica cu	UniRef90_Q6H515	CHR3V7|COORD:7818155..7818733| VQ motif-containing protein	AT3G22160.1	CHR02V5|COORD:4008988..4010133|protein VQ motif family protein, expressed	LOC_Os02g07690.1	no descriptionPRK07003 PRK12323 PRK07764	not assigned.unknown	35_2
CUST_5071_PI403524517	0.0187763	0.0144543	down	2.15828	-2.15828	-1.10988	1.7366	0.626719	35_1395	Rep: OSJNBa0009P12.2 protein - Oryza sativa (Rice)	UniRef90_Q5VSX3	CHR1V7|COORD:11827568..11829424| zinc-binding family protein	AT1G32700.1	CHR04V5|COORD:29677771..29675570|protein expressed protein	LOC_Os04g50120.1	no descriptionmoderately similar to ( 271)AT1G32700| Symbols: | zinc-binding family protein | chr1:11827966-11829424 FORWARDnot assigned not assigned not assigned not assigned not assigned not assigned PLATZ PRK07003 PRK12323 Tymo_45kd_70kd	not assigned.no ontology	35_1
CUST_37573_PI403524517	0.0107392	0.00651124	down	5.08201	-5.08201	-2.3454	2.2218	-0.123601	35_10822	Cluster: Putative SAG12 protein; n=1; Oryza sativa (japonica cultivar-group)|Rep: Putative SAG12 protein - Oryza sativa (japonica cultivar-group)	UniRef90_Q93VV8	CHR2V7|COORD:14400510..14401856| cysteine proteinase, putative	AT2G34080.1	CHR01V5|COORD:13841744..13843096|protein bromelain precursor, putative, expressed	LOC_Os01g24600.1	no descriptionweakly similar to ( 122)AT2G34080| Symbols: | cysteine proteinase, putative | chr2:14400510-14401856 REVERSEweakly similar to ( 107)ACTN_ACTCHActinidain precursor - Actinidia chinensis (Kiwi) (Yangtao)not assigned not assigned Peptidase_C1A Peptidase_C1 Pept_C1 Peptidase_C1A_CathepsinB Peptidase_C1 Peptidase_C1A_CathepsinC Peptidase_C1A_CathepsinX	protein.degradation.cysteine protease	29_5_3
CUST_27509_PI399408534	0.0144338	0.00983789	down	2.15635	-2.15635	-1.10859	1.11439	0.00580438	35_2919	Cluster: Putative AP2 domain containing protein RAP2.1; n=1; Oryza sativa (japonica cultivar-group)|Rep: Putative AP2 domain containing protein RAP2.1 - Oryza s	UniRef90_Q5VRR2	CHR2V7|COORD:9945266..9945796| AP2 domain-containing transcription factor, putative	AT2G23340.1	CHR06V5|COORD:3336096..3337613|protein dehydration responsive element binding protein, putative, expressed	LOC_Os06g07030.1	no descriptionvery weakly similar to (91.3)AT4G06746| Symbols: RAP2.9 | RAP2.9 (related to AP2 9); transcription factor | chr4:4074090-4074542 REVERSEvery weakly similar to (50.1)ERF1_ORYSAnot assigned not assigned not assigned not assigned not assigned not assigned not assigned not assigned not assigned not assigned not assigned not assigned not assigned not assigned not assigned not assigned no…	RNA.regulation of transcription.AP2/EREBP, APETALA2/Ethylene-responsive element binding protein family	27_3_3
CUST_27876_PI403524517	0.0385384	0.0343618	up	3.23643	3.23643	1.6944	-0.310627	1.38378	35_8060	Cluster: Hypothetical protein P0435H01.29; n=1; Oryza sativa (japonica cultivar-group)|Rep: Hypothetical protein P0435H01.29 - Oryza sativa (japonica cultivar-g	UniRef90_Q5JNF1	CHR2V7|COORD:17805712..17807004| peroxisomal membrane 22 kDa family protein	AT2G42770.1	CHR01V5|COORD:30815022..30817347|protein peroxisomal membrane protein 2, putative, expressed	LOC_Os01g53060.1	no description	not assigned.unknown	35_2
CUST_16989_PI404877155	0.00561341	0.00230379	up	4.42184	4.42184	2.14465	-2.18309	-0.0384382	HS06K05u_at	glyceraldehyde 3-phosphate dehydrogenase, cytosolic, putative / NAD-dependent glyceraldehyde-3-phosphate dehydrogenase,	NP_178071.1	glyceraldehyde 3-phosphate dehydrogenase, cytosolic, putative / NAD-dependent glyceraldehyde-3-phosphate dehyd	At1g79530.1	protein glyceraldehyde-3-phosphate dehydrogenase, type I, putative	Os06g45590	glyceraldehyde-3-phosphate dehydrogenase -related	glycolysis.glyceraldehyde 3-phosphate dehydrogenase	4_09
CUST_11007_PI403524517	0.00291299	0.000690465	up	2.42929	2.42929	1.28053	-1.93475	-0.654214	35_3110	Cluster: Hypothetical protein OSJNBa0086F04.32; n=1; Oryza sativa (japonica cultivar-group)|Rep: Hypothetical protein OSJNBa0086F04.32 - Oryza sativa (japonica	UniRef90_Q6Z280	CHR1V7|COORD:5448721..5450172| similar to unknown protein [Arabidopsis thaliana] (TAIR:AT4G01985.1); similar to PE-PGRS FAMILY PROTEIN [Mycobacterium	AT1G15830.1	CHR08V5|COORD:19073816..19075071|protein expressed protein	LOC_Os08g31090.1	no descriptionnot assigned not assigned not assigned not assigned not assigned not assigned not assigned not assigned not assigned PRK07003 PRK12323 PRK12678	not assigned.unknown	35_2
CUST_107852_PI403524517	0.00807224	0.00427016	down	2.37075	-2.37075	-1.24534	1.04667	-0.198671	35_30689	Cluster: Hypothetical protein OJ1138_B05.116; n=1; Oryza sativa (japonica cultivar-group)|Rep: Hypothetical protein OJ1138_B05.116 - Oryza sativa (japonica cult	UniRef90_Q8H2N9		0	CHR07V5|COORD:847265..848060|protein expressed protein	LOC_Os07g02460.1	no description	not assigned.unknown	35_2
CUST_9559_PI403524517	0.00085782	7.8539e-05	down	3.69284	-3.69284	-1.88473	1.28243	-0.602298	35_2693	Rep: 18,9 kDa ABA-induced protein - Hordeum vulgare (Barley)	UniRef90_Q40009	0	0	0	0	no description	not assigned.unknown	35_2
[truncated: 838 more rows]

## Sheet: S_Tab_3_226 up 680 down
ProbeName	p (Corr)	p	Regulation	FC (abs)	FC	Log FC	[WT_shade](normalized)	[int-c_shade](normalized)	Harvest assembly ID	PROT_SEQ_DESC	PROT_SEQ_ID	ATH_SEQ_DESC	ATH_SEQ_ID	RICE_SEQ_DESC	RICE_SEQ_ID	MAPMAN DESCRIPTION	FUNCAT	BINCODE
[truncated: 906 more rows]

[truncated: 8 more sheets: S_Tab_3 WT shade, S_Tab_3_1803 up 923 down, S_Tab_3 int-c shade, S_Tab_3 435 down 577 up, S_Tab_3 WT_decap , S_Tab_3 693 up 1011 down, S_Tab_4_INT-C dep genes, S_Tab_4_INT-C DEG direction]
